# Supplementary material for: rac-5-Bromo-N-benzyl­isatincreatinine ethanol monosolvate
Source: Acta Crystallogr Sect E Struct Rep Online. 2013 Jan 26;69(Pt 2):o288–9. doi: 10.1107/S160053681300038X (PMC3569813; doi:10.1107/S160053681300038X)
Supplement: Supplementary file 1 [file e-69-0o288-sup1.cif]

##############################################################################
#                                                                            #
# This CIF contains the data in a paper accepted for publication in          #
# Acta Crystallographica Section E. It conforms to the requirements of       #
# Notes for Authors for Acta Crystallographica Section E, and has been       #
# peer reviewed under the auspices of the IUCr Commission on Journals.       #
#                                                                            #
# Full details of the Crystallographic Information File format               #
# are given in the paper "The Crystallographic Information File (CIF):       #
# a New Standard Archive File for Crystallography" by S. R. Hall, F. H.      #
# Allen and I. D. Brown [Acta Cryst. (1991), A47, 655-685].                  #
#                                                                            #
# The current version of the core CIF dictionary is obtainable from          #
# ftp://ftp.iucr.org/pub/cif_core.dic.                                       #
#                                                                            #
# Software is freely available for graphical display of the structure(s)     #
# in this CIF. For information consult the CIF software page                 #
# http://www.iucr.org/resources/cif/software.                                #
#                                                                            #
# This file may be used for bona fide research purposes within the           #
# scientific community so long as proper attribution is given to the journal # 
# article from which it was obtained.                                        #
#                                                                            #
##############################################################################
data_global
_audit_creation_method     'SHELXL97 CIF, edited IUCr template'
_journal_date_recd_electronic     2012-12-11
_journal_date_accepted     2013-01-04
_journal_name_full     'Acta Crystallographica, Section E'
_journal_year     2013
_journal_volume     69
_journal_issue      2
_journal_page_first     o288
_journal_page_last     o289
_journal_paper_category     QO
_journal_paper_doi     10.1107/S160053681300038X
_journal_coeditor_code     HG5279
_publ_contact_author_name     'Dr P.A. Crooks'
_publ_contact_author_address
;
Department of Pharmaceutical Sciences
College of Pharmacy
University of Arkansas for Medical Sciences
Little Rock, AR 72205
USA
;
_publ_contact_author_email     'pacrooks@uams.edu'
_publ_contact_author_fax     '501 686 6057'
_publ_contact_author_phone     '501 686 6495'
_publ_section_title
;
<i>rac</i>-5-Bromo-<i>N</i>-benzylisatincreatinine ethanol monosolvate
;
loop_
    _publ_author_name
    _publ_author_address
    'Narsimha Reddy Penthala'
;
Department of Pharmaceutical Sciences
College of Pharmacy
University of Arkansas for Medical Sciences
Little Rock, AR 72205
USA
;
    'Crooks, Peter A.'
;
Department of Pharmaceutical Sciences
College of Pharmacy
University of Arkansas for Medical Sciences
Little Rock, AR 72205
USA
;
data_I
_audit_creation_method     SHELXL-97
_chemical_name_systematic
;
1-Benzyl-5-bromo-3-hydroxy-3-(2-imino-3-methyl-5-oxoimidazolidin-4-yl)-
2,3-dihydro-1<i>H</i>-indol-2-one ethanol monosolvate
;
_chemical_name_common     ?
_chemical_formula_moiety     'C19 H17 Br N4 O3, C2 H6 O'
_chemical_formula_sum     'C21 H23 Br N4 O4'
_chemical_formula_iupac     'C19 H17 Br N4 O3, C2 H6 O'
_chemical_formula_weight     475.34
_chemical_melting_point     ?
_symmetry_cell_setting     monoclinic
_symmetry_space_group_name_H-M     'P 21/n'
_symmetry_space_group_name_Hall     '-P 2yn'
loop_
    _symmetry_equiv_pos_as_xyz
    'x, y, z'
    '-x+1/2, y+1/2, -z+1/2'
    '-x, -y, -z'
    'x-1/2, -y-1/2, z-1/2'
_cell_length_a     7.8384(16)
_cell_length_b     24.553(5)
_cell_length_c     10.936(2)
_cell_angle_alpha     90.00
_cell_angle_beta     99.54(3)
_cell_angle_gamma     90.00
_cell_volume     2075.6(7)
_cell_formula_units_Z     4
_cell_measurement_reflns_used     51652
_cell_measurement_theta_min     1.00
_cell_measurement_theta_max     27.48
_cell_measurement_temperature     90.0(2)
_exptl_crystal_description     block
_exptl_crystal_colour     colourless
_exptl_crystal_size_max     0.20
_exptl_crystal_size_mid     0.15
_exptl_crystal_size_min     0.10
_exptl_crystal_density_diffrn     1.521
_exptl_crystal_density_meas     ?
_exptl_crystal_density_method     'not measured'
_exptl_crystal_F_000     976
_exptl_absorpt_coefficient_mu     2.017
_exptl_absorpt_correction_type     multi-scan
_exptl_absorpt_process_details
;
[SCALEPACK (Otwinowski & Minor, 1997) and XABS2 (Parkin <i>et al.</i>,
1995)]
;
_exptl_absorpt_correction_T_min     0.689
_exptl_absorpt_correction_T_max     0.824
_exptl_special_details     ?
_diffrn_ambient_temperature     90.0(2)
_diffrn_radiation_type     MoK\a
_diffrn_radiation_wavelength     0.71073
_diffrn_radiation_source     'fine-focus sealed tube'
_diffrn_radiation_monochromator     'graphite'
_diffrn_measurement_device_type     'Nonius KappaCCD'
_diffrn_measurement_method     '\w scans at fixed \c = 55\%'
_diffrn_detector_area_resol_mean     9.1
_diffrn_reflns_number     41507
_diffrn_reflns_av_R_equivalents     0.0375
_diffrn_reflns_av_sigmaI/netI     0.0220
_diffrn_reflns_theta_min     1.66
_diffrn_reflns_theta_max     27.48
_diffrn_reflns_theta_full     27.48
_diffrn_measured_fraction_theta_max     1.000
_diffrn_measured_fraction_theta_full     1.000
_diffrn_reflns_limit_h_min     -10
_diffrn_reflns_limit_h_max     10
_diffrn_reflns_limit_k_min     -31
_diffrn_reflns_limit_k_max     31
_diffrn_reflns_limit_l_min     -14
_diffrn_reflns_limit_l_max     14
_diffrn_standards_number     0
_diffrn_standards_interval_count     .
_diffrn_standards_interval_time     .
_diffrn_standards_decay_%     ?
_refine_special_details
;
Refinement of <i>F</i>^2^ against all reflections. The weighted <i>R</i>-value
<i>wR</i> and goodness of fit <i>S</i> are based on <i>F</i>^2^. Conventional
<i>R</i>-values <i>R</i> are based on <i>F</i>, with <i>F</i> set to zero for
negative <i>F</i>^2^. The threshold expression of <i>F</i>^2^ >
2\s(<i>F</i>^2^) is used only for calculating <i>R</i>-factors(gt) <i>etc</i>.
and is not relevant to the choice of reflections for refinement.
<i>R</i>-values based on <i>F</i>^2^ are statistically about twice as large as
those based on <i>F</i>, and <i>R</i>-values based on ALL data will be even
larger.
;
_reflns_number_total     4752
_reflns_number_gt     4147
_reflns_threshold_expression     I>2\s(I)
_refine_ls_structure_factor_coef     Fsqd
_refine_ls_matrix_type     full
_refine_ls_R_factor_all     0.0360
_refine_ls_R_factor_gt     0.0288
_refine_ls_wR_factor_gt     0.0707
_refine_ls_wR_factor_ref     0.0741
_refine_ls_goodness_of_fit_ref     1.046
_refine_ls_restrained_S_all     1.046
_refine_ls_number_reflns     4752
_refine_ls_number_parameters     282
_refine_ls_number_restraints     3
_refine_ls_hydrogen_treatment     mixed
_refine_ls_weighting_scheme     calc
_refine_ls_weighting_details
         'calc w=1/[\s^2^(Fo^2^)+(0.0318P)^2^+2.2794P] where P=(Fo^2^+2Fc^2^)/3'
_atom_sites_solution_hydrogens     geom
_atom_sites_solution_primary     direct
_atom_sites_solution_secondary     difmap
_refine_ls_shift/su_max     0.002
_refine_ls_shift/su_mean     0.000
_refine_diff_density_max     1.193
_refine_diff_density_min     -0.451
_refine_ls_extinction_method     none
_refine_ls_extinction_coef     ?
loop_
    _atom_type_symbol
    _atom_type_description
    _atom_type_scat_dispersion_real
    _atom_type_scat_dispersion_imag
    _atom_type_scat_source
    'C' 'C' 0.0033 0.0016
                         'International Tables Vol C Tables 4.2.6.8 and 6.1.1.4'
    'H' 'H' 0.0000 0.0000
                         'International Tables Vol C Tables 4.2.6.8 and 6.1.1.4'
    'N' 'N' 0.0061 0.0033
                         'International Tables Vol C Tables 4.2.6.8 and 6.1.1.4'
    'O' 'O' 0.0106 0.0060
                         'International Tables Vol C Tables 4.2.6.8 and 6.1.1.4'
    'Br' 'Br' -0.2901 2.4595
                         'International Tables Vol C Tables 4.2.6.8 and 6.1.1.4'
_computing_data_collection     'COLLECT (Nonius, 1998)'
_computing_cell_refinement     'SCALEPACK (Otwinowski & Minor, 1997)'
_computing_data_reduction     'DENZO-SMN (Otwinowski & Minor, 1997)'
_computing_structure_solution     'SHELXS97 (Sheldrick, 2008)'
_computing_structure_refinement     'SHELXL97 (Sheldrick, 2008)'
_computing_molecular_graphics     'XP in SHELXTL (Sheldrick, 2008)'
_computing_publication_material
;
SHELXL97 (Sheldrick, 2008) and local procedures
;
loop_
    _atom_site_type_symbol
    _atom_site_label
    _atom_site_fract_x
    _atom_site_fract_y
    _atom_site_fract_z
    _atom_site_U_iso_or_equiv
    _atom_site_adp_type
    _atom_site_calc_flag
    _atom_site_refinement_flags
    _atom_site_occupancy
    _atom_site_symmetry_multiplicity
    _atom_site_disorder_assembly
    _atom_site_disorder_group
    Br Br1 0.49690(3) 0.374439(8) 0.816959(17) 0.02004(7) Uani d . 1 1 . .
    O O1 0.41024(17) 0.35297(6) 0.10785(12) 0.0171(3) Uani d . 1 1 . .
    C C1 0.4044(2) 0.36264(7) 0.21623(17) 0.0130(3) Uani d . 1 1 . .
    N N2 0.35261(19) 0.41049(6) 0.26345(14) 0.0131(3) Uani d . 1 1 . .
    C C3 0.3743(2) 0.40838(7) 0.39354(17) 0.0127(3) Uani d . 1 1 . .
    C C4 0.3378(2) 0.44865(8) 0.47375(18) 0.0152(4) Uani d . 1 1 . .
    H H4 0.2896 0.4825 0.4435 0.018 Uiso calc R 1 1 . .
    C C5 0.3745(2) 0.43786(8) 0.60104(17) 0.0160(4) Uani d . 1 1 . .
    H H5 0.3503 0.4646 0.6587 0.019 Uiso calc R 1 1 . .
    C C6 0.4460(2) 0.38823(8) 0.64338(16) 0.0140(4) Uani d . 1 1 . .
    C C7 0.4822(2) 0.34757(7) 0.56274(16) 0.0129(3) Uani d . 1 1 . .
    H H7 0.5311 0.3138 0.5931 0.015 Uiso calc R 1 1 . .
    C C8 0.4445(2) 0.35808(7) 0.43654(17) 0.0121(3) Uani d . 1 1 . .
    O O9 0.64140(16) 0.31074(6) 0.31688(12) 0.0163(3) Uani d . 1 1 . .
    H H9 0.7024 0.3118 0.3877 0.024 Uiso calc R 1 1 . .
    C C9 0.4680(2) 0.32370(7) 0.32616(16) 0.0124(3) Uani d . 1 1 . .
    C C10 0.3592(2) 0.27084(7) 0.31485(16) 0.0123(3) Uani d . 1 1 . .
    H H10 0.3696 0.2511 0.2364 0.015 Uiso calc R 1 1 . .
    O O11 0.07782(17) 0.31156(5) 0.24552(12) 0.0169(3) Uani d . 1 1 . .
    C C11 0.1692(2) 0.28271(7) 0.32180(16) 0.0127(3) Uani d . 1 1 . .
    N N12 0.12428(19) 0.25919(6) 0.42372(14) 0.0137(3) Uani d . 1 1 . .
    N N13 0.2659(2) 0.20205(7) 0.57992(15) 0.0166(3) Uani d D 1 1 . .
    H H13A 0.356(3) 0.1946(9) 0.625(2) 0.020 Uiso d D 1 1 . .
    H H13B 0.175(3) 0.2005(10) 0.608(2) 0.020 Uiso d D 1 1 . .
    C C13 0.2659(2) 0.23119(7) 0.47904(16) 0.0128(3) Uani d . 1 1 . .
    N N14 0.40463(19) 0.23525(6) 0.42122(14) 0.0121(3) Uani d . 1 1 . .
    C C14 0.5592(2) 0.20123(8) 0.44579(18) 0.0177(4) Uani d . 1 1 . .
    H H14A 0.6453 0.2187 0.5088 0.026 Uiso calc R 1 1 . .
    H H14B 0.6073 0.1967 0.3692 0.026 Uiso calc R 1 1 . .
    H H14C 0.5288 0.1655 0.4758 0.026 Uiso calc R 1 1 . .
    C C15 0.3028(2) 0.45903(8) 0.18962(17) 0.0156(4) Uani d . 1 1 . .
    H H15A 0.3328 0.4536 0.1060 0.019 Uiso calc R 1 1 . .
    H H15B 0.3718 0.4902 0.2282 0.019 Uiso calc R 1 1 . .
    C C16 0.1127(2) 0.47366(8) 0.17564(16) 0.0146(4) Uani d . 1 1 . .
    C C17 -0.0132(3) 0.43353(8) 0.17080(19) 0.0197(4) Uani d . 1 1 . .
    H H17 0.0203 0.3965 0.1834 0.024 Uiso calc R 1 1 . .
    C C18 -0.1880(3) 0.44717(8) 0.14763(19) 0.0204(4) Uani d . 1 1 . .
    H H18 -0.2733 0.4195 0.1438 0.024 Uiso calc R 1 1 . .
    C C19 -0.2373(3) 0.50119(8) 0.13010(18) 0.0187(4) Uani d . 1 1 . .
    H H19 -0.3564 0.5106 0.1133 0.022 Uiso calc R 1 1 . .
    C C20 -0.1119(3) 0.54152(8) 0.13722(19) 0.0198(4) Uani d . 1 1 . .
    H H20 -0.1454 0.5786 0.1266 0.024 Uiso calc R 1 1 . .
    C C21 0.0624(3) 0.52780(8) 0.15986(18) 0.0181(4) Uani d . 1 1 . .
    H H21 0.1476 0.5556 0.1646 0.022 Uiso calc R 1 1 . .
    O O1S -0.13483(17) 0.30418(6) 0.53172(13) 0.0191(3) Uani d . 1 1 . .
    H H1S -0.0600 0.2885 0.4975 0.029 Uiso calc R 1 1 . .
    C C1S -0.0616(3) 0.35257(9) 0.5930(2) 0.0249(4) Uani d . 1 1 . .
    H H1S1 0.0641 0.3470 0.6199 0.030 Uiso calc R 1 1 . .
    H H1S2 -0.1143 0.3588 0.6680 0.030 Uiso calc R 1 1 . .
    C C2S -0.0892(3) 0.40229(9) 0.5114(2) 0.0300(5) Uani d . 1 1 . .
    H H2S1 -0.0366 0.3965 0.4372 0.045 Uiso calc R 1 1 . .
    H H2S2 -0.0355 0.4339 0.5570 0.045 Uiso calc R 1 1 . .
    H H2S3 -0.2135 0.4088 0.4869 0.045 Uiso calc R 1 1 . .
loop_
    _atom_site_aniso_label
    _atom_site_aniso_U_11
    _atom_site_aniso_U_22
    _atom_site_aniso_U_33
    _atom_site_aniso_U_12
    _atom_site_aniso_U_13
    _atom_site_aniso_U_23
    Br1 0.02698(11) 0.02127(11) 0.01143(10) 0.00486(8) 0.00183(7) -0.00050(7)
    O1 0.0183(7) 0.0219(7) 0.0113(6) -0.0017(6) 0.0030(5) 0.0000(5)
    C1 0.0084(8) 0.0169(9) 0.0139(9) -0.0023(6) 0.0026(6) 0.0011(7)
    N2 0.0139(7) 0.0146(7) 0.0108(7) -0.0001(6) 0.0016(6) 0.0019(6)
    C3 0.0094(8) 0.0160(9) 0.0125(8) -0.0025(7) 0.0010(6) 0.0011(7)
    C4 0.0140(8) 0.0131(8) 0.0180(9) 0.0005(7) 0.0014(7) 0.0005(7)
    C5 0.0157(9) 0.0167(9) 0.0157(9) -0.0001(7) 0.0029(7) -0.0033(7)
    C6 0.0130(8) 0.0191(9) 0.0094(8) -0.0015(7) 0.0005(7) -0.0006(7)
    C7 0.0105(8) 0.0151(9) 0.0129(8) 0.0000(7) 0.0016(7) 0.0012(7)
    C8 0.0081(8) 0.0144(8) 0.0140(9) -0.0019(6) 0.0028(6) -0.0006(7)
    O9 0.0104(6) 0.0260(7) 0.0129(6) 0.0032(5) 0.0033(5) -0.0005(5)
    C9 0.0103(8) 0.0157(9) 0.0113(8) 0.0014(7) 0.0019(6) 0.0010(7)
    C10 0.0129(8) 0.0137(8) 0.0102(8) 0.0018(7) 0.0016(6) 0.0004(7)
    O11 0.0148(6) 0.0168(7) 0.0174(7) -0.0004(5) -0.0025(5) 0.0033(5)
    C11 0.0111(8) 0.0121(8) 0.0138(9) -0.0012(6) -0.0006(7) -0.0023(7)
    N12 0.0112(7) 0.0151(7) 0.0144(7) 0.0011(6) 0.0013(6) 0.0023(6)
    N13 0.0123(8) 0.0232(9) 0.0146(8) 0.0022(7) 0.0033(6) 0.0049(6)
    C13 0.0123(8) 0.0130(8) 0.0128(8) -0.0010(7) 0.0014(7) -0.0015(7)
    N14 0.0117(7) 0.0134(7) 0.0116(7) 0.0031(6) 0.0031(6) 0.0025(6)
    C14 0.0159(9) 0.0185(9) 0.0197(10) 0.0076(7) 0.0063(7) 0.0034(7)
    C15 0.0160(9) 0.0150(9) 0.0155(9) -0.0009(7) 0.0019(7) 0.0044(7)
    C16 0.0168(9) 0.0173(9) 0.0095(8) 0.0000(7) 0.0017(7) 0.0019(7)
    C17 0.0192(10) 0.0152(9) 0.0243(10) 0.0004(7) 0.0026(8) 0.0040(8)
    C18 0.0175(9) 0.0189(10) 0.0254(10) -0.0036(8) 0.0051(8) 0.0021(8)
    C19 0.0179(9) 0.0234(10) 0.0152(9) 0.0041(8) 0.0044(7) 0.0023(8)
    C20 0.0232(10) 0.0153(9) 0.0214(10) 0.0034(8) 0.0055(8) 0.0009(7)
    C21 0.0201(9) 0.0164(9) 0.0182(9) -0.0028(8) 0.0044(7) -0.0006(7)
    O1S 0.0127(6) 0.0229(7) 0.0217(7) 0.0024(5) 0.0033(5) -0.0021(6)
    C1S 0.0218(10) 0.0275(11) 0.0240(11) 0.0005(9) -0.0002(8) -0.0052(9)
    C2S 0.0239(11) 0.0286(12) 0.0376(13) -0.0076(9) 0.0049(10) 0.0006(10)
_geom_special_details
;
All e.s.d.'s (except the e.s.d. in the dihedral angle between two l.s. planes)
are estimated using the full covariance matrix. The cell e.s.d.'s are taken
into account individually in the estimation of e.s.d.'s in distances, angles
and torsion angles; correlations between e.s.d.'s in cell parameters are only
used when they are defined by crystal symmetry. An approximate (isotropic)
treatment of cell e.s.d.'s is used for estimating e.s.d.'s involving l.s.
planes.
;
loop_
    _geom_bond_atom_site_label_1
    _geom_bond_atom_site_label_2
    _geom_bond_site_symmetry_2
    _geom_bond_distance
    _geom_bond_publ_flag
    Br1 C6 . 1.9042(18) ?
    O1 C1 . 1.217(2) ?
    C1 N2 . 1.372(2) ?
    C1 C9 . 1.552(2) ?
    N2 C3 . 1.406(2) ?
    N2 C15 . 1.456(2) ?
    C3 C4 . 1.383(3) ?
    C3 C8 . 1.401(3) ?
    C4 C5 . 1.399(3) ?
    C4 H4 . 0.9500 ?
    C5 C6 . 1.388(3) ?
    C5 H5 . 0.9500 ?
    C6 C7 . 1.392(3) ?
    C7 C8 . 1.387(3) ?
    C7 H7 . 0.9500 ?
    C8 C9 . 1.509(2) ?
    O9 C9 . 1.416(2) ?
    O9 H9 . 0.8400 ?
    C9 C10 . 1.546(2) ?
    C10 N14 . 1.451(2) ?
    C10 C11 . 1.532(2) ?
    C10 H10 . 1.0000 ?
    O11 C11 . 1.230(2) ?
    C11 N12 . 1.353(2) ?
    N12 C13 . 1.359(2) ?
    N13 C13 . 1.315(2) ?
    N13 H13A . 0.81(2) ?
    N13 H13B . 0.82(2) ?
    C13 N14 . 1.349(2) ?
    N14 C14 . 1.460(2) ?
    C14 H14A . 0.9800 ?
    C14 H14B . 0.9800 ?
    C14 H14C . 0.9800 ?
    C15 C16 . 1.516(3) ?
    C15 H15A . 0.9900 ?
    C15 H15B . 0.9900 ?
    C16 C17 . 1.389(3) ?
    C16 C21 . 1.389(3) ?
    C17 C18 . 1.392(3) ?
    C17 H17 . 0.9500 ?
    C18 C19 . 1.386(3) ?
    C18 H18 . 0.9500 ?
    C19 C20 . 1.388(3) ?
    C19 H19 . 0.9500 ?
    C20 C21 . 1.389(3) ?
    C20 H20 . 0.9500 ?
    C21 H21 . 0.9500 ?
    O1S C1S . 1.436(3) ?
    O1S H1S . 0.8400 ?
    C1S C2S . 1.506(3) ?
    C1S H1S1 . 0.9900 ?
    C1S H1S2 . 0.9900 ?
    C2S H2S1 . 0.9800 ?
    C2S H2S2 . 0.9800 ?
    C2S H2S3 . 0.9800 ?
loop_
    _geom_angle_atom_site_label_1
    _geom_angle_atom_site_label_2
    _geom_angle_atom_site_label_3
    _geom_angle_site_symmetry_1
    _geom_angle_site_symmetry_3
    _geom_angle
    _geom_angle_publ_flag
    O1 C1 N2 . . 126.51(17) ?
    O1 C1 C9 . . 125.11(17) ?
    N2 C1 C9 . . 108.24(15) ?
    C1 N2 C3 . . 110.84(15) ?
    C1 N2 C15 . . 124.14(16) ?
    C3 N2 C15 . . 124.60(15) ?
    C4 C3 C8 . . 121.89(17) ?
    C4 C3 N2 . . 127.78(17) ?
    C8 C3 N2 . . 110.31(16) ?
    C3 C4 C5 . . 117.77(17) ?
    C3 C4 H4 . . 121.1 ?
    C5 C4 H4 . . 121.1 ?
    C6 C5 C4 . . 120.19(17) ?
    C6 C5 H5 . . 119.9 ?
    C4 C5 H5 . . 119.9 ?
    C5 C6 C7 . . 122.12(17) ?
    C5 C6 Br1 . . 119.66(14) ?
    C7 C6 Br1 . . 118.22(14) ?
    C8 C7 C6 . . 117.69(17) ?
    C8 C7 H7 . . 121.2 ?
    C6 C7 H7 . . 121.2 ?
    C7 C8 C3 . . 120.34(17) ?
    C7 C8 C9 . . 131.13(17) ?
    C3 C8 C9 . . 108.53(15) ?
    C9 O9 H9 . . 109.5 ?
    O9 C9 C8 . . 115.38(15) ?
    O9 C9 C10 . . 109.18(14) ?
    C8 C9 C10 . . 113.26(14) ?
    O9 C9 C1 . . 105.76(14) ?
    C8 C9 C1 . . 102.06(14) ?
    C10 C9 C1 . . 110.69(14) ?
    N14 C10 C11 . . 100.72(14) ?
    N14 C10 C9 . . 112.50(14) ?
    C11 C10 C9 . . 111.34(14) ?
    N14 C10 H10 . . 110.6 ?
    C11 C10 H10 . . 110.6 ?
    C9 C10 H10 . . 110.6 ?
    O11 C11 N12 . . 127.07(17) ?
    O11 C11 C10 . . 122.53(16) ?
    N12 C11 C10 . . 110.35(15) ?
    C11 N12 C13 . . 106.12(15) ?
    C13 N13 H13A . . 121.0(16) ?
    C13 N13 H13B . . 117.3(16) ?
    H13A N13 H13B . . 118(2) ?
    N13 C13 N14 . . 123.05(17) ?
    N13 C13 N12 . . 122.36(16) ?
    N14 C13 N12 . . 114.59(16) ?
    C13 N14 C10 . . 108.09(14) ?
    C13 N14 C14 . . 125.49(15) ?
    C10 N14 C14 . . 125.31(15) ?
    N14 C14 H14A . . 109.5 ?
    N14 C14 H14B . . 109.5 ?
    H14A C14 H14B . . 109.5 ?
    N14 C14 H14C . . 109.5 ?
    H14A C14 H14C . . 109.5 ?
    H14B C14 H14C . . 109.5 ?
    N2 C15 C16 . . 114.75(15) ?
    N2 C15 H15A . . 108.6 ?
    C16 C15 H15A . . 108.6 ?
    N2 C15 H15B . . 108.6 ?
    C16 C15 H15B . . 108.6 ?
    H15A C15 H15B . . 107.6 ?
    C17 C16 C21 . . 119.26(18) ?
    C17 C16 C15 . . 121.06(17) ?
    C21 C16 C15 . . 119.56(17) ?
    C16 C17 C18 . . 120.50(18) ?
    C16 C17 H17 . . 119.7 ?
    C18 C17 H17 . . 119.7 ?
    C19 C18 C17 . . 119.93(18) ?
    C19 C18 H18 . . 120.0 ?
    C17 C18 H18 . . 120.0 ?
    C18 C19 C20 . . 119.74(18) ?
    C18 C19 H19 . . 120.1 ?
    C20 C19 H19 . . 120.1 ?
    C19 C20 C21 . . 120.23(18) ?
    C19 C20 H20 . . 119.9 ?
    C21 C20 H20 . . 119.9 ?
    C20 C21 C16 . . 120.32(18) ?
    C20 C21 H21 . . 119.8 ?
    C16 C21 H21 . . 119.8 ?
    C1S O1S H1S . . 109.5 ?
    O1S C1S C2S . . 112.79(18) ?
    O1S C1S H1S1 . . 109.0 ?
    C2S C1S H1S1 . . 109.0 ?
    O1S C1S H1S2 . . 109.0 ?
    C2S C1S H1S2 . . 109.0 ?
    H1S1 C1S H1S2 . . 107.8 ?
    C1S C2S H2S1 . . 109.5 ?
    C1S C2S H2S2 . . 109.5 ?
    H2S1 C2S H2S2 . . 109.5 ?
    C1S C2S H2S3 . . 109.5 ?
    H2S1 C2S H2S3 . . 109.5 ?
    H2S2 C2S H2S3 . . 109.5 ?
loop_
    _geom_torsion_atom_site_label_1
    _geom_torsion_atom_site_label_2
    _geom_torsion_atom_site_label_3
    _geom_torsion_atom_site_label_4
    _geom_torsion_site_symmetry_1
    _geom_torsion_site_symmetry_2
    _geom_torsion_site_symmetry_3
    _geom_torsion_site_symmetry_4
    _geom_torsion
    _geom_torsion_publ_flag
    O1 C1 N2 C3 . . . . -175.80(17) ?
    C9 C1 N2 C3 . . . . 0.11(19) ?
    O1 C1 N2 C15 . . . . -2.9(3) ?
    C9 C1 N2 C15 . . . . 172.95(15) ?
    C1 N2 C3 C4 . . . . 179.53(18) ?
    C15 N2 C3 C4 . . . . 6.7(3) ?
    C1 N2 C3 C8 . . . . 0.7(2) ?
    C15 N2 C3 C8 . . . . -172.11(16) ?
    C8 C3 C4 C5 . . . . 0.4(3) ?
    N2 C3 C4 C5 . . . . -178.32(17) ?
    C3 C4 C5 C6 . . . . 0.4(3) ?
    C4 C5 C6 C7 . . . . -0.6(3) ?
    C4 C5 C6 Br1 . . . . 179.46(14) ?
    C5 C6 C7 C8 . . . . 0.0(3) ?
    Br1 C6 C7 C8 . . . . 179.97(13) ?
    C6 C7 C8 C3 . . . . 0.7(3) ?
    C6 C7 C8 C9 . . . . 179.66(17) ?
    C4 C3 C8 C7 . . . . -1.0(3) ?
    N2 C3 C8 C7 . . . . 177.94(15) ?
    C4 C3 C8 C9 . . . . 179.88(16) ?
    N2 C3 C8 C9 . . . . -1.21(19) ?
    C7 C8 C9 O9 . . . . -63.7(3) ?
    C3 C8 C9 O9 . . . . 115.31(17) ?
    C7 C8 C9 C10 . . . . 63.1(2) ?
    C3 C8 C9 C10 . . . . -117.84(16) ?
    C7 C8 C9 C1 . . . . -177.84(18) ?
    C3 C8 C9 C1 . . . . 1.18(18) ?
    O1 C1 C9 O9 . . . . 54.1(2) ?
    N2 C1 C9 O9 . . . . -121.83(15) ?
    O1 C1 C9 C8 . . . . 175.19(17) ?
    N2 C1 C9 C8 . . . . -0.78(18) ?
    O1 C1 C9 C10 . . . . -64.0(2) ?
    N2 C1 C9 C10 . . . . 120.05(16) ?
    O9 C9 C10 N14 . . . . 68.89(18) ?
    C8 C9 C10 N14 . . . . -61.17(19) ?
    C1 C9 C10 N14 . . . . -175.10(14) ?
    O9 C9 C10 C11 . . . . -178.91(14) ?
    C8 C9 C10 C11 . . . . 51.04(19) ?
    C1 C9 C10 C11 . . . . -62.89(18) ?
    N14 C10 C11 O11 . . . . -178.92(16) ?
    C9 C10 C11 O11 . . . . 61.6(2) ?
    N14 C10 C11 N12 . . . . 3.60(19) ?
    C9 C10 C11 N12 . . . . -115.88(16) ?
    O11 C11 N12 C13 . . . . 179.74(18) ?
    C10 C11 N12 C13 . . . . -2.93(19) ?
    C11 N12 C13 N13 . . . . -178.18(17) ?
    C11 N12 C13 N14 . . . . 1.0(2) ?
    N13 C13 N14 C10 . . . . -179.41(17) ?
    N12 C13 N14 C10 . . . . 1.4(2) ?
    N13 C13 N14 C14 . . . . 12.2(3) ?
    N12 C13 N14 C14 . . . . -167.02(17) ?
    C11 C10 N14 C13 . . . . -2.85(18) ?
    C9 C10 N14 C13 . . . . 115.79(16) ?
    C11 C10 N14 C14 . . . . 165.59(16) ?
    C9 C10 N14 C14 . . . . -75.8(2) ?
    C1 N2 C15 C16 . . . . 111.7(2) ?
    C3 N2 C15 C16 . . . . -76.5(2) ?
    N2 C15 C16 C17 . . . . -33.1(3) ?
    N2 C15 C16 C21 . . . . 150.87(17) ?
    C21 C16 C17 C18 . . . . 1.4(3) ?
    C15 C16 C17 C18 . . . . -174.63(18) ?
    C16 C17 C18 C19 . . . . -0.5(3) ?
    C17 C18 C19 C20 . . . . -0.8(3) ?
    C18 C19 C20 C21 . . . . 1.0(3) ?
    C19 C20 C21 C16 . . . . 0.0(3) ?
    C17 C16 C21 C20 . . . . -1.2(3) ?
    C15 C16 C21 C20 . . . . 174.94(17) ?
loop_
    _geom_hbond_atom_site_label_D
    _geom_hbond_atom_site_label_H
    _geom_hbond_atom_site_label_A
    _geom_hbond_site_symmetry_A
    _geom_hbond_distance_DH
    _geom_hbond_distance_HA
    _geom_hbond_distance_DA
    _geom_hbond_angle_DHA
    O9 H9 O1S 1_655 0.84 1.87 2.694(2) 168.6
    N13 H13A O11 4_666 0.81(2) 2.00(2) 2.811(2) 171(2)
    N13 H13B O9 4_566 0.82(2) 2.36(2) 2.933(2) 128(2)
    N13 H13B O1 4_566 0.82(2) 2.46(2) 3.158(2) 144(2)
    O1S H1S N12 . 0.84 1.91 2.745(2) 174.2
_iucr_refine_instructions_details
;
TITL k09133x in P2(1)/n
CELL 0.71073   7.8384  24.5529  10.9358  90.000  99.538  90.000
ZERR    4.00   0.0016   0.0049   0.0022   0.000   0.030   0.000
LATT  1
SYMM 0.5-X, 0.5+Y, 0.5-Z
SFAC C H N O BR
UNIT 84 92 16 16 4
TEMP -183
SIZE 0.20 0.15 0.10
L.S. 10
BOND $H
CONF
HTAB
ACTA
EQIV $1 x+1, y, z
EQIV $2 x+1/2, -y+1/2, z+1/2
EQIV $3 x-1/2, -y+1/2, z+1/2
HTAB O9 O1S_$1
HTAB N13 O11_$2
HTAB N13 O9_$3
HTAB N13 O1_$3
HTAB O1S N12
FMAP 2
PLAN 10
REM EXTI    0.000000 not needed.
WGHT    0.031800    2.279400
FVAR       0.43693   0.83922
BR1   5    0.496904    0.374439    0.816959    11.00000    0.02698    0.02127 =
         0.01143   -0.00050    0.00183    0.00486
O1    4    0.410237    0.352973    0.107855    11.00000    0.01828    0.02188 =
         0.01127    0.00004    0.00296   -0.00172
C1    1    0.404420    0.362642    0.216230    11.00000    0.00841    0.01694 =
         0.01393    0.00105    0.00261   -0.00227
N2    3    0.352612    0.410493    0.263448    11.00000    0.01392    0.01458 =
         0.01079    0.00194    0.00156   -0.00011
C3    1    0.374277    0.408377    0.393540    11.00000    0.00935    0.01597 =
         0.01248    0.00111    0.00100   -0.00253
C4    1    0.337845    0.448652    0.473754    11.00000    0.01402    0.01310 =
         0.01803    0.00055    0.00141    0.00052
AFIX  43
H4    2    0.289574    0.482511    0.443459    11.00000   -1.20000
AFIX   0
C5    1    0.374462    0.437863    0.601042    11.00000    0.01573    0.01667 =
         0.01573   -0.00329    0.00293   -0.00013
AFIX  43
H5    2    0.350314    0.464575    0.658659    11.00000   -1.20000
AFIX   0
C6    1    0.445983    0.388232    0.643381    11.00000    0.01304    0.01914 =
         0.00940   -0.00056    0.00049   -0.00150
C7    1    0.482227    0.347570    0.562735    11.00000    0.01052    0.01513 =
         0.01295    0.00120    0.00159    0.00002
AFIX  43
H7    2    0.531100    0.313796    0.593096    11.00000   -1.20000
AFIX   0
C8    1    0.444507    0.358082    0.436542    11.00000    0.00814    0.01444 =
         0.01398   -0.00063    0.00280   -0.00194
O9    4    0.641403    0.310738    0.316881    11.00000    0.01038    0.02602 =
         0.01292   -0.00049    0.00325    0.00317
AFIX 147
H9    2    0.702365    0.311787    0.387664    11.00000   -1.50000
AFIX   0
C9    1    0.467955    0.323700    0.326163    11.00000    0.01026    0.01575 =
         0.01134    0.00097    0.00188    0.00139
C10   1    0.359241    0.270839    0.314854    11.00000    0.01294    0.01369 =
         0.01021    0.00036    0.00159    0.00179
AFIX  13
H10   2    0.369613    0.251139    0.236388    11.00000   -1.20000
AFIX   0
O11   4    0.077822    0.311559    0.245519    11.00000    0.01478    0.01675 =
         0.01738    0.00332   -0.00253   -0.00036
C11   1    0.169218    0.282706    0.321803    11.00000    0.01114    0.01210 =
         0.01381   -0.00234   -0.00060   -0.00120
N12   3    0.124276    0.259189    0.423717    11.00000    0.01124    0.01512 =
         0.01445    0.00234    0.00127    0.00105
DFIX 21.000 0.020 N13 H13a N13 H13b
DFIX 21.608 0.030 H13a H13b
N13   3    0.265880    0.202050    0.579916    11.00000    0.01228    0.02323 =
         0.01457    0.00488    0.00333    0.00216
H13A  2    0.355852    0.194618    0.625495    11.00000   -1.20000
H13B  2    0.174901    0.200547    0.608106    11.00000   -1.20000
C13   1    0.265863    0.231190    0.479039    11.00000    0.01230    0.01301 =
         0.01283   -0.00151    0.00138   -0.00102
N14   3    0.404634    0.235249    0.421218    11.00000    0.01170    0.01343 =
         0.01160    0.00250    0.00306    0.00312
C14   1    0.559228    0.201235    0.445791    11.00000    0.01587    0.01852 =
         0.01973    0.00344    0.00632    0.00761
AFIX 137
H14A  2    0.645342    0.218690    0.508835    11.00000   -1.50000
H14B  2    0.607336    0.196675    0.369228    11.00000   -1.50000
H14C  2    0.528810    0.165499    0.475809    11.00000   -1.50000
AFIX   0
C15   1    0.302812    0.459026    0.189624    11.00000    0.01605    0.01502 =
         0.01549    0.00439    0.00195   -0.00087
AFIX  23
H15A  2    0.332778    0.453576    0.106023    11.00000   -1.20000
H15B  2    0.371829    0.490178    0.228215    11.00000   -1.20000
AFIX   0
C16   1    0.112686    0.473655    0.175640    11.00000    0.01677    0.01729 =
         0.00945    0.00188    0.00169    0.00004
C17   1   -0.013167    0.433529    0.170804    11.00000    0.01923    0.01522 =
         0.02435    0.00398    0.00258    0.00039
AFIX  43
H17   2    0.020276    0.396497    0.183407    11.00000   -1.20000
AFIX   0
C18   1   -0.187957    0.447170    0.147626    11.00000    0.01746    0.01889 =
         0.02538    0.00214    0.00507   -0.00359
AFIX  43
H18   2   -0.273322    0.419479    0.143826    11.00000   -1.20000
AFIX   0
C19   1   -0.237281    0.501190    0.130105    11.00000    0.01786    0.02343 =
         0.01522    0.00231    0.00436    0.00411
AFIX  43
H19   2   -0.356439    0.510587    0.113294    11.00000   -1.20000
AFIX   0
C20   1   -0.111863    0.541516    0.137217    11.00000    0.02320    0.01528 =
         0.02144    0.00090    0.00549    0.00345
AFIX  43
H20   2   -0.145374    0.578622    0.126556    11.00000   -1.20000
AFIX   0
C21   1    0.062378    0.527802    0.159860    11.00000    0.02013    0.01644 =
         0.01818   -0.00057    0.00443   -0.00276
AFIX  43
H21   2    0.147598    0.555577    0.164583    11.00000   -1.20000
AFIX   0
O1S   4   -0.134835    0.304183    0.531719    11.00000    0.01272    0.02295 =
         0.02168   -0.00211    0.00331    0.00244
AFIX 147
H1S   2   -0.060012    0.288464    0.497508    11.00000   -1.50000
AFIX   0
C1S   1   -0.061639    0.352572    0.592951    11.00000    0.02179    0.02750 =
         0.02399   -0.00519   -0.00020    0.00050
AFIX  23
H1S1  2    0.064066    0.347022    0.619915    11.00000   -1.20000
H1S2  2   -0.114317    0.358848    0.667998    11.00000   -1.20000
AFIX   0
C2S   1   -0.089226    0.402295    0.511387    11.00000    0.02390    0.02861 =
         0.03757    0.00064    0.00490   -0.00760
AFIX 137
H2S1  2   -0.036622    0.396466    0.437157    11.00000   -1.50000
H2S2  2   -0.035475    0.433931    0.557039    11.00000   -1.50000
H2S3  2   -0.213531    0.408837    0.486901    11.00000   -1.50000
HKLF 4
REM  k09133s in P2(1)/n
REM R1 =  0.0288 for   4147 Fo > 4sig(Fo)  and  0.0360 for all   4752 data
REM    282 parameters refined using      3 restraints
END
WGHT      0.0317      2.2824
REM Highest difference peak  1.193,  deepest hole -0.451,  1-sigma level  0.065
Q1    1   0.2131  0.5143  0.4576  11.00000  0.05    1.19
Q2    1   0.2662  0.2760  0.3152  11.00000  0.05    0.47
Q3    1   0.4008  0.3814  0.4206  11.00000  0.05    0.42
Q4    1   0.2000  0.4660  0.1904  11.00000  0.05    0.37
Q5    1   0.3479  0.2333  0.4547  11.00000  0.05    0.37
Q6    1   0.4448  0.3423  0.2724  11.00000  0.05    0.36
Q7    1   0.1830  0.2420  0.4449  11.00000  0.05    0.36
Q8    1   0.4214  0.2972  0.3194  11.00000  0.05    0.34
Q9    1   0.3906  0.3900  0.2417  11.00000  0.05    0.33
Q10   1   0.4494  0.3361  0.3829  11.00000  0.05    0.33
;
