# Supplementary material for: rac-5-Bromo-N-benzyl­isatincreatinine ethanol monosolvate
Source: Acta Crystallogr Sect E Struct Rep Online. 2013 Jan 26;69(Pt 2):o288–9. doi: 10.1107/S160053681300038X (PMC3569813; doi:10.1107/S160053681300038X)
Supplement: Supplementary file 2 [file e-69-0o288-Isup2.hkl]

# 
# h,k,l, Fc-squared, Fo-squared, sigma(Fo-squared) and status flag 
# 
data_I
_shelx_title ' k09133x in P2(1)/n' 
_shelx_refln_list_code          4 
_shelx_F_calc_maximum      226.80 
_exptl_crystal_F_000       976.00 
_reflns_d_resolution_high  0.7702 
 
loop_ 
 _symmetry_equiv_pos_as_xyz 
 'x, y, z' 
 '-x+1/2, y+1/2, -z+1/2' 
 '-x, -y, -z' 
 'x-1/2, -y-1/2, z-1/2' 
 
_cell_length_a     7.8384 
_cell_length_b    24.5529 
_cell_length_c    10.9358 
_cell_angle_alpha  90.000 
_cell_angle_beta   99.538 
_cell_angle_gamma  90.000 
 
_shelx_F_squared_multiplier     1.000 
 
loop_ 
 _refln_index_h 
 _refln_index_k 
 _refln_index_l 
 _refln_F_squared_calc 
 _refln_F_squared_meas 
 _refln_F_squared_sigma 
 _refln_observed_status 
   2   0   0    29645.95    29695.01    447.78 o 
   4   0   0      286.88      429.20      8.95 o 
   6   0   0     1264.41     1154.67     24.68 o 
   8   0   0     3130.35     3152.78     75.41 o 
  10   0   0      101.34      107.05     41.86 o 
   1   1   0     8223.55     8140.00     60.92 o 
   2   1   0     8827.31     9277.49     67.78 o 
   3   1   0     1293.02     1214.51     12.32 o 
   4   1   0     1024.73     1108.04     12.37 o 
   5   1   0     3052.68     2779.85     30.05 o 
   6   1   0      280.31      293.57      9.70 o 
   7   1   0     3000.06     3099.51     48.35 o 
   8   1   0        2.96        0.68     12.32 o 
   9   1   0      176.12      136.90     18.76 o 
  10   1   0      353.81      316.43     31.65 o 
   0   2   0     4395.32     4467.54     66.86 o 
   1   2   0     3606.36     3930.03     34.98 o 
   2   2   0      689.79      837.33      6.73 o 
   3   2   0     9387.49    10564.53    103.31 o 
   4   2   0      372.08      423.16      6.23 o 
   5   2   0      157.63      190.52      5.73 o 
   6   2   0      233.26      249.70      6.20 o 
   7   2   0      139.16      167.43     11.39 o 
   8   2   0       55.01       51.69     11.84 o 
   9   2   0       35.57       38.78     15.67 o 
  10   2   0      185.24      191.50     27.54 o 
   1   3   0    21344.89    22445.24    230.37 o 
   2   3   0    19145.91    20660.06    201.50 o 
   3   3   0    11520.44    11199.82    111.85 o 
   4   3   0      214.80      204.73      4.63 o 
   5   3   0     2186.03     2134.54     29.10 o 
   6   3   0       93.70       80.42      8.40 o 
   7   3   0     1913.89     1754.27     32.73 o 
   8   3   0      470.89      454.94     20.63 o 
   9   3   0      880.66      957.88     33.88 o 
   0   4   0     7556.57     7195.58    111.93 o 
   1   4   0     7830.00     7971.26     67.97 o 
   2   4   0    51436.99    51921.90   1015.64 o 
   3   4   0     1138.83     1206.53     14.34 o 
   4   4   0     9834.33     9707.06    103.98 o 
   5   4   0     4536.31     4876.34     56.66 o 
   6   4   0     3060.09     3056.18     41.44 o 
   7   4   0      988.30      970.87     22.05 o 
   8   4   0      420.03      446.84     18.89 o 
   9   4   0      516.38      502.45     23.29 o 
   1   5   0    30757.20    31951.90    359.27 o 
   2   5   0        2.81       10.67      1.70 o 
   3   5   0      688.93      490.29      6.62 o 
   4   5   0     4974.58     5452.41     59.88 o 
   5   5   0      240.25      251.69      6.29 o 
   6   5   0       15.81       25.67      6.42 o 
   7   5   0      258.31      238.70     12.15 o 
   8   5   0        0.80       -1.36     11.84 o 
   9   5   0      528.32      573.59     31.83 o 
   0   6   0       44.67       50.19      2.33 o 
   1   6   0      150.18      170.48      2.29 o 
   2   6   0     2312.66     2513.41     23.86 o 
   3   6   0       16.79       25.15      2.73 o 
   4   6   0     1346.32     1465.45     18.06 o 
   5   6   0     1087.14     1209.44     16.91 o 
   6   6   0      467.37      499.92     12.79 o 
   7   6   0        1.52       17.02      7.01 o 
   8   6   0      253.92      246.90     15.21 o 
   9   6   0      198.43      196.49     20.41 o 
   1   7   0    29710.22    29719.09    394.33 o 
   2   7   0     2347.70     2480.88     25.50 o 
   3   7   0     8689.39     9057.51     99.82 o 
   4   7   0     1832.59     1975.30     24.60 o 
   5   7   0     2118.16     2005.08     27.46 o 
   6   7   0      501.45      537.04     14.37 o 
   7   7   0      104.59      139.49     11.43 o 
   8   7   0      184.01      141.57     13.61 o 
   9   7   0      723.09      727.20     26.91 o 
   0   8   0     1714.68     1670.34     29.61 o 
   1   8   0     1710.08     1657.71     18.54 o 
   2   8   0    12516.15    11927.52    124.52 o 
   3   8   0       37.23       54.35      2.93 o 
   4   8   0     8015.44     8032.41     94.80 o 
   5   8   0      982.85     1071.07     16.56 o 
   6   8   0      316.24      290.64     10.88 o 
   7   8   0      427.30      383.76     19.21 o 
   8   8   0     1156.80     1183.98     29.73 o 
   9   8   0       24.90       30.10     17.21 o 
   1   9   0     1746.62     1674.11     17.91 o 
   2   9   0     1591.20     1654.27     18.76 o 
   3   9   0     6710.46     6897.78     72.37 o 
   4   9   0     2417.88     2560.51     28.08 o 
   5   9   0     1574.21     1434.53     21.55 o 
   6   9   0     2146.74     2250.57     34.87 o 
   7   9   0     1245.64     1301.08     26.36 o 
   8   9   0        6.19        1.32     11.00 o 
   9   9   0      160.23      167.58     20.31 o 
   0  10   0      224.38      305.37      6.18 o 
   1  10   0      962.98     1002.74     12.08 o 
   2  10   0     1329.81     1544.76     17.50 o 
   3  10   0      156.41      182.65      4.60 o 
   4  10   0        0.09        4.28      3.38 o 
   5  10   0      634.93      622.45     11.90 o 
   6  10   0       52.06       52.25      9.92 o 
   7  10   0       66.63       59.90     13.04 o 
   8  10   0       75.92       62.78     13.14 o 
   9  10   0       22.67       67.11     19.26 o 
   1  11   0     4821.40     4544.25     52.35 o 
   2  11   0     1704.17     1852.23     22.91 o 
   3  11   0     6004.03     6095.27     60.56 o 
   4  11   0      224.24      279.81      6.47 o 
   5  11   0     1452.73     1376.45     21.74 o 
   6  11   0        3.14        4.23      7.46 o 
   7  11   0      134.73      126.78     10.27 o 
   8  11   0       20.96       32.73     13.69 o 
   9  11   0      294.86      295.57     22.05 o 
   0  12   0    15258.31    14771.51    216.57 o 
   1  12   0      890.18      936.78     10.87 o 
   2  12   0     4680.38     4532.89     49.78 o 
   3  12   0      482.42      467.38      9.08 o 
   4  12   0     3538.04     3511.84     46.47 o 
   5  12   0     1082.13     1058.24     18.25 o 
   6  12   0     2407.36     2420.37     40.16 o 
   7  12   0        4.60        3.81      9.13 o 
   8  12   0      131.24      105.55     12.72 o 
   9  12   0      196.20      197.43     20.14 o 
   1  13   0      785.30      614.81      8.24 o 
   2  13   0      725.40      744.38     11.03 o 
   3  13   0     2347.34     2243.99     25.78 o 
   4  13   0        0.88        5.95      4.21 o 
   5  13   0     4677.30     4741.96     62.31 o 
   6  13   0        2.91       11.45      7.99 o 
   7  13   0      576.80      628.13     18.64 o 
   8  13   0       13.75       28.53     12.15 o 
   9  13   0      254.01      242.64     22.69 o 
   0  14   0       56.95       76.64      8.34 o 
   1  14   0      758.77      789.53     11.56 o 
   2  14   0        0.57        5.93      4.91 o 
   3  14   0      192.63      147.44      4.13 o 
   4  14   0      596.87      617.35     12.70 o 
   5  14   0     2546.64     2592.45     41.23 o 
   6  14   0        0.38       -4.09      8.58 o 
   7  14   0        8.35       16.76     11.31 o 
   8  14   0       13.56       37.89     13.32 o 
   9  14   0      715.53      696.73     30.80 o 
   1  15   0     4057.77     4141.91     44.33 o 
   2  15   0      945.35      977.78     13.59 o 
   3  15   0     1976.44     1834.70     26.69 o 
   4  15   0     1327.63     1414.10     24.70 o 
   5  15   0       25.20       26.64      7.63 o 
   6  15   0      246.19      176.79     11.22 o 
   7  15   0      323.54      311.60     15.20 o 
   8  15   0       96.27       87.32     15.50 o 
   0  16   0     5788.50     5544.59     83.86 o 
   1  16   0       50.88       59.08      4.94 o 
   2  16   0     4372.87     4361.22     51.82 o 
   3  16   0      208.99      241.16      7.31 o 
   4  16   0     4081.62     3844.87     59.50 o 
   5  16   0      395.97      353.75     17.13 o 
   6  16   0     2025.55     1983.66     38.28 o 
   7  16   0       52.12       71.00     18.82 o 
   8  16   0     1357.60     1370.99     33.91 o 
   1  17   0     2230.97     2122.22     25.39 o 
   2  17   0      309.48      278.98      8.59 o 
   3  17   0     2043.49     1943.24     29.33 o 
   4  17   0       75.29       47.43      8.30 o 
   5  17   0      900.64      988.87     22.20 o 
   6  17   0        2.15       -1.06      9.46 o 
   7  17   0      628.21      678.90     21.50 o 
   8  17   0       22.23       11.94     12.96 o 
   0  18   0     2033.42     2019.14     32.32 o 
   1  18   0      186.96      226.63      7.68 o 
   2  18   0      755.40      790.08     15.45 o 
   3  18   0        0.99       21.44      7.98 o 
   4  18   0      914.93      886.32     19.60 o 
   5  18   0       87.01       48.90     10.69 o 
   6  18   0      506.70      484.23     20.35 o 
   7  18   0        0.53        3.92     10.92 o 
   8  18   0       29.63       36.89     14.19 o 
   1  19   0     1162.67     1171.97     17.86 o 
   2  19   0      265.14      246.67      8.69 o 
   3  19   0     1201.14     1145.79     25.43 o 
   4  19   0       83.89       62.15      8.88 o 
   5  19   0     2491.05     2428.10     61.26 o 
   6  19   0        4.77      -12.21     12.21 o 
   7  19   0      652.27      687.23     27.47 o 
   8  19   0       28.13        3.91     15.15 o 
   0  20   0      213.63      213.99     10.48 o 
   1  20   0       64.85       76.95      5.70 o 
   2  20   0     3919.23     3760.42     54.81 o 
   3  20   0      259.54      254.38     11.13 o 
   4  20   0     3268.41     3370.21     54.93 o 
   5  20   0        6.66        1.16     12.15 o 
   6  20   0     2008.04     2039.38     42.11 o 
   7  20   0        1.59       -6.02     16.76 o 
   1  21   0      840.22      855.70     15.32 o 
   2  21   0       11.46       22.47      7.18 o 
   3  21   0     1862.93     1915.00     32.92 o 
   4  21   0       27.38       22.20     10.09 o 
   5  21   0      327.96      350.27     18.06 o 
   6  21   0       56.05       26.31     14.03 o 
   7  21   0       16.03       17.76     15.44 o 
   0  22   0     1308.59     1322.85     32.48 o 
   1  22   0      255.68      291.61      8.68 o 
   2  22   0      287.68      269.78     10.52 o 
   3  22   0      100.66      116.71     11.15 o 
   4  22   0      338.16      324.41     15.90 o 
   5  22   0       68.83       70.37     12.14 o 
   6  22   0        2.21        7.16     13.43 o 
   7  22   0       13.64       25.92     15.94 o 
   1  23   0     4025.54     4077.48     53.40 o 
   2  23   0     1281.12     1306.87     24.73 o 
   3  23   0      904.00      905.91     22.46 o 
   4  23   0       35.67        1.60     14.35 o 
   5  23   0      405.47      455.57     20.48 o 
   6  23   0      108.23       79.44     15.23 o 
   0  24   0      138.50      129.76     15.81 o 
   1  24   0      487.87      468.97     12.49 o 
   2  24   0      357.40      398.30     13.51 o 
   3  24   0       56.66       45.33     11.77 o 
   4  24   0     2706.89     2831.09     62.72 o 
   5  24   0        9.37       12.27     15.93 o 
   6  24   0     1667.87     1561.46     48.91 o 
   1  25   0      129.32      176.43     11.70 o 
   2  25   0       30.29       43.04      9.43 o 
   3  25   0     1023.70      986.06     31.16 o 
   4  25   0      221.80      242.68     28.52 o 
   5  25   0     1819.72     1758.98     54.37 o 
   6  25   0       58.73       56.03     19.45 o 
   0  26   0      197.96      187.50     19.23 o 
   1  26   0       16.28        9.36     11.03 o 
   2  26   0       47.34       18.19     10.40 o 
   3  26   0        2.32       11.19     18.93 o 
   4  26   0       20.91       -4.43     15.81 o 
   5  26   0       39.18       22.97     15.41 o 
   1  27   0      439.80      449.02     15.40 o 
   2  27   0        1.63        6.13     10.08 o 
   3  27   0      538.29      557.28     27.58 o 
   4  27   0      975.19      917.41     36.57 o 
   5  27   0      451.87      427.88     24.25 o 
   0  28   0     2104.56     2221.88     56.76 o 
   1  28   0       23.38       20.80     10.78 o 
   2  28   0      326.14      326.70     15.54 o 
   3  28   0       14.29      -13.95     14.69 o 
   4  28   0      182.11      163.53     23.03 o 
   1  29   0     1035.20     1146.15     33.57 o 
   2  29   0      325.15      327.95     29.21 o 
   3  29   0      176.15      198.59     19.16 o 
   4  29   0      115.91      104.02     24.97 o 
   0  30   0      145.79      100.64     20.01 o 
   1  30   0       50.65       56.02     13.62 o 
   2  30   0        0.28        3.82     14.38 o 
   3  30   0       18.25       38.20     15.61 o 
   1  31   0      112.95       80.64     16.84 o 
   2  31   0       37.00       31.75     18.76 o 
  -9   0   1      881.73      946.37     94.89 o 
  -7   0   1     1177.38     1232.57     48.05 o 
  -5   0   1      400.86      413.48     20.39 o 
  -3   0   1     3474.37     4183.74     60.13 o 
  -1   0   1    13723.65    14522.26    156.91 o 
   1   0   1      852.12      909.04     10.03 o 
   3   0   1    15377.07    16045.80    228.56 o 
   5   0   1       81.33       72.50      6.44 o 
   7   0   1      102.66       96.60     14.62 o 
   9   0   1       59.00       35.88     26.66 o 
 -10   1   1      293.21      286.82     43.88 o 
  -9   1   1      983.54     1008.82     32.83 o 
  -8   1   1      284.87      273.65     13.18 o 
  -7   1   1      381.86      381.67     12.89 o 
  -6   1   1       10.43       17.08      5.60 o 
  -5   1   1     6615.12     6813.01     95.72 o 
  -4   1   1     6681.70     6748.21     67.41 o 
  -3   1   1     3814.80     3976.13     37.71 o 
  -2   1   1      536.31      546.79      4.84 o 
  -1   1   1     5263.71     5215.92     43.21 o 
   0   1   1      131.77       92.16      1.23 o 
   1   1   1      401.75      466.12      4.37 o 
   2   1   1      348.95      368.16      3.83 o 
   3   1   1    17271.27    17188.74    163.34 o 
   4   1   1      173.30      143.20      4.05 o 
   5   1   1     3553.00     3509.87     39.20 o 
   6   1   1       11.65       12.39      5.42 o 
   7   1   1      597.56      621.51     18.37 o 
   8   1   1       17.90       26.99     19.22 o 
   9   1   1       50.97       38.00     19.44 o 
 -10   2   1      490.66      471.14     34.29 o 
  -9   2   1        0.22       -9.40     12.52 o 
  -8   2   1     2057.72     2128.10     45.46 o 
  -7   2   1      753.64      852.41     19.08 o 
  -6   2   1     2236.06     2307.35     29.92 o 
  -5   2   1      388.47      391.31      7.57 o 
  -4   2   1    19309.63    19607.59    238.98 o 
  -3   2   1     4848.33     5080.46     49.08 o 
  -2   2   1    36845.33    36500.30    387.81 o 
  -1   2   1       23.61       22.34      0.79 o 
   0   2   1      177.14      280.75      2.74 o 
   1   2   1     3639.51     3994.04     31.21 o 
   2   2   1     2890.95     2484.34     22.18 o 
   3   2   1      291.11      299.77      4.66 o 
   4   2   1     5262.93     5034.01     53.72 o 
   5   2   1       91.15      100.39      5.22 o 
   6   2   1     2462.65     2417.73     30.14 o 
   7   2   1      313.91      332.22     16.26 o 
   8   2   1      280.93      335.31     26.28 o 
   9   2   1        1.28       -7.40     18.32 o 
 -10   3   1      160.02      132.42     20.42 o 
  -9   3   1      961.73     1023.69     49.01 o 
  -8   3   1      339.14      369.26     18.15 o 
  -7   3   1     4393.55     4424.07     56.52 o 
  -6   3   1      134.14      104.12      6.54 o 
  -5   3   1     1713.35     1593.88     20.90 o 
  -4   3   1       36.13       20.85      2.93 o 
  -3   3   1    11156.84    11065.89    125.47 o 
  -2   3   1      177.65      121.92      2.97 o 
  -1   3   1     2231.02     2162.68     19.38 o 
   0   3   1     3280.66     3354.63     30.47 o 
   1   3   1    10688.53    10819.11     84.04 o 
   2   3   1      534.40      668.32      7.43 o 
   3   3   1     7588.42     7628.97     82.86 o 
   4   3   1     3072.71     3322.74     35.65 o 
   5   3   1     5079.28     5007.76     58.06 o 
   6   3   1       46.87       35.44      5.02 o 
   7   3   1      203.55      208.63     10.84 o 
   8   3   1        0.83       -2.67     13.59 o 
   9   3   1      196.11      268.97     24.90 o 
 -10   4   1       42.11       70.78     18.87 o 
  -9   4   1      799.01      780.30     35.95 o 
  -8   4   1      268.80      254.36     16.95 o 
  -7   4   1      147.17      146.38     14.11 o 
  -6   4   1     2253.73     2349.68     34.62 o 
  -5   4   1       32.78       27.56      4.43 o 
  -4   4   1     2045.50     2260.29     28.42 o 
  -3   4   1      971.02      926.66     10.55 o 
  -2   4   1     2815.26     3067.67     33.13 o 
  -1   4   1     5937.24     5879.32     50.03 o 
   0   4   1     2372.44     2617.11     24.63 o 
   1   4   1     4973.47     4842.14     37.12 o 
   2   4   1      355.87      358.35      4.84 o 
   3   4   1      221.53      158.78      5.53 o 
   4   4   1      100.85      104.21      4.29 o 
   5   4   1      186.87      151.58      6.14 o 
   6   4   1       16.85       17.41      6.32 o 
   7   4   1      484.51      457.19     14.23 o 
   8   4   1      205.65      188.98     14.35 o 
   9   4   1      196.63      176.19     18.65 o 
 -10   5   1      307.72      329.51     41.76 o 
  -9   5   1      252.02      255.60     18.83 o 
  -8   5   1      256.32      272.73     24.13 o 
  -7   5   1     1877.06     1999.42     37.42 o 
  -6   5   1     7864.15     8133.65    109.17 o 
  -5   5   1     4811.47     4929.81     59.40 o 
  -4   5   1      100.91      101.63      3.70 o 
  -3   5   1      853.86      667.43      7.84 o 
  -2   5   1     1343.75     1760.72     19.11 o 
  -1   5   1     1623.12     1955.67     17.87 o 
   0   5   1     2272.33     2294.31     20.65 o 
   1   5   1    16858.03    17184.48    152.77 o 
   2   5   1    10532.95    10698.23    117.82 o 
   3   5   1     6985.59     6891.62     79.31 o 
   4   5   1        4.41        8.13      3.46 o 
   5   5   1     1271.03     1132.21     18.18 o 
   6   5   1      570.77      525.64     12.05 o 
   7   5   1      216.32      199.06     11.61 o 
   8   5   1      240.51      240.21     16.25 o 
   9   5   1      274.23      227.52     16.77 o 
  -9   6   1      510.24      587.11     32.46 o 
  -8   6   1      473.70      542.75     19.99 o 
  -7   6   1       20.01        6.02      8.89 o 
  -6   6   1    11516.70    11380.63    162.88 o 
  -5   6   1     3234.42     3474.42     39.47 o 
  -4   6   1     7377.42     7413.69     72.82 o 
  -3   6   1     3587.08     4053.42     38.80 o 
  -2   6   1     3108.29     2920.09     30.93 o 
  -1   6   1     1363.19     1445.79     13.85 o 
   0   6   1    31890.25    31556.34    438.33 o 
   1   6   1      731.60      732.29      8.47 o 
   2   6   1     6117.76     6030.52     62.60 o 
   3   6   1       15.43        9.15      2.54 o 
   4   6   1     7173.97     7004.38     86.73 o 
   5   6   1      546.03      574.18     11.28 o 
   6   6   1     2111.91     2032.65     30.92 o 
   7   6   1       62.34       71.53      9.22 o 
   8   6   1     1240.14     1271.03     35.30 o 
   9   6   1      272.49      235.57     19.16 o 
  -9   7   1      227.64      235.83     21.39 o 
  -8   7   1     2269.66     2202.91     46.69 o 
  -7   7   1       55.93       75.82      9.58 o 
  -6   7   1     1750.48     1746.50     24.00 o 
  -5   7   1     1711.83     1725.25     23.66 o 
  -4   7   1     2042.51     2393.92     27.34 o 
  -3   7   1    11802.92    12511.04    142.41 o 
  -2   7   1       30.25       53.26      2.16 o 
  -1   7   1    15270.43    16051.81    175.80 o 
   0   7   1     1010.59      994.21      9.72 o 
   1   7   1     1583.41     1313.99     13.39 o 
   2   7   1      390.33      318.21      5.29 o 
   3   7   1     1217.16     1184.22     14.06 o 
   4   7   1      889.08     1023.44     15.11 o 
   5   7   1     5207.49     5201.18     62.67 o 
   6   7   1      152.05      168.01      8.69 o 
   7   7   1     2116.51     2187.02     35.44 o 
   8   7   1       60.08       77.18     12.86 o 
   9   7   1       15.13       17.83     15.65 o 
  -9   8   1      179.80      161.68     16.19 o 
  -8   8   1      278.31      280.49     15.11 o 
  -7   8   1     2215.12     2172.37     41.57 o 
  -6   8   1      884.01      963.72     19.86 o 
  -5   8   1     3201.45     3152.11     40.47 o 
  -4   8   1      357.60      347.34      6.19 o 
  -3   8   1       20.72       23.46      2.50 o 
  -2   8   1      448.14      462.67      6.78 o 
  -1   8   1     1660.54     1667.45     17.33 o 
   0   8   1      953.95     1042.74     11.71 o 
   1   8   1    13751.03    14078.52    142.29 o 
   2   8   1       49.75       37.46      2.60 o 
   3   8   1     1595.67     1613.69     20.14 o 
   4   8   1        3.57       10.14      3.73 o 
   5   8   1       48.22       55.16      8.39 o 
   6   8   1      120.23       98.43      9.08 o 
   7   8   1       63.50       53.09      9.61 o 
   8   8   1       92.42      101.25     12.03 o 
   9   8   1      107.52       92.55     16.47 o 
  -9   9   1      560.06      500.38     23.74 o 
  -8   9   1      512.52      488.75     20.67 o 
  -7   9   1     5315.52     5220.32     71.58 o 
  -6   9   1      932.85      949.88     16.57 o 
  -5   9   1     2426.34     2350.40     29.47 o 
  -4   9   1     2269.51     2372.02     25.27 o 
  -3   9   1     3562.80     3375.73     36.26 o 
  -2   9   1      731.01      781.23      9.15 o 
  -1   9   1     2881.02     2681.06     27.49 o 
   0   9   1     2213.42     2114.28     21.00 o 
   1   9   1      400.70      328.56      5.86 o 
   2   9   1        8.38       14.44      1.96 o 
   3   9   1       65.80       33.55      2.45 o 
   4   9   1     1404.82     1294.50     19.34 o 
   5   9   1     3154.34     3095.58     40.20 o 
   6   9   1      175.55      186.68     11.45 o 
   7   9   1     3495.85     3421.99     61.06 o 
   8   9   1      193.02      180.98     14.34 o 
   9   9   1      243.44      249.41     19.32 o 
  -9  10   1       63.77       43.86     18.84 o 
  -8  10   1     1047.92     1083.81     29.49 o 
  -7  10   1       37.62       32.67      7.99 o 
  -6  10   1     2281.46     2368.42     35.52 o 
  -5  10   1      535.87      560.73     13.16 o 
  -4  10   1     6694.20     6733.83     79.80 o 
  -3  10   1      121.95      139.97      5.92 o 
  -2  10   1     8382.50     8419.55     86.35 o 
  -1  10   1     1363.92     1475.20     15.94 o 
   0  10   1    14388.26    14707.57    139.88 o 
   1  10   1      196.20      167.79      5.64 o 
   2  10   1    19753.40    20506.21    265.52 o 
   3  10   1       63.00       66.20      3.67 o 
   4  10   1     6517.92     6345.49     73.80 o 
   5  10   1       82.02       73.58      6.53 o 
   6  10   1     1758.71     1755.85     26.34 o 
   7  10   1      738.17      695.95     19.01 o 
   8  10   1      484.77      530.42     18.52 o 
   9  10   1       11.56       -0.13     17.56 o 
  -9  11   1        7.25       12.49     14.88 o 
  -8  11   1     1424.43     1363.72     33.49 o 
  -7  11   1      220.54      226.49     13.04 o 
  -6  11   1       91.62       84.27      8.98 o 
  -5  11   1     2173.55     2174.18     31.41 o 
  -4  11   1       13.97        8.80      3.52 o 
  -3  11   1      268.37      197.02      4.60 o 
  -2  11   1       22.92        7.90      2.95 o 
  -1  11   1     1337.61     1072.32     12.23 o 
   0  11   1     4201.09     4247.20     38.98 o 
   1  11   1     9209.58     9774.82    110.42 o 
   2  11   1     1812.41     1625.80     21.02 o 
   3  11   1     6786.68     6994.19     75.24 o 
   4  11   1        3.78        3.51      4.06 o 
   5  11   1       68.61       70.15      6.41 o 
   6  11   1       57.52       34.56      8.74 o 
   7  11   1      129.06      160.26     11.72 o 
   8  11   1        1.25       -3.55     12.61 o 
   9  11   1      520.60      533.01     24.79 o 
  -9  12   1      978.08      889.04     45.14 o 
  -8  12   1      912.20      821.59     25.25 o 
  -7  12   1      897.69      952.44     20.86 o 
  -6  12   1       32.29       31.26      8.09 o 
  -5  12   1     1108.12     1037.59     25.61 o 
  -4  12   1      314.87      297.77      6.41 o 
  -3  12   1     3600.31     3773.18     41.26 o 
  -2  12   1     1118.74     1230.13     14.99 o 
  -1  12   1     1114.56     1021.82     11.76 o 
   0  12   1      188.60      172.93      4.41 o 
   1  12   1      288.12      236.14      6.56 o 
   2  12   1     1055.70     1157.64     18.14 o 
   3  12   1      202.09      179.43      5.29 o 
   4  12   1        1.08       10.09      4.50 o 
   5  12   1     1190.04     1118.58     20.88 o 
   6  12   1      136.84      142.70     10.12 o 
   7  12   1      632.46      671.99     17.20 o 
   8  12   1       13.76       22.51     13.01 o 
   9  12   1        5.28        1.47     16.00 o 
  -9  13   1       99.01       97.14     19.39 o 
  -8  13   1       92.59      109.90     14.66 o 
  -7  13   1     2211.98     2157.76     34.75 o 
  -6  13   1       88.99       96.27      8.39 o 
  -5  13   1     3138.06     3129.27     40.50 o 
  -4  13   1     1834.56     1871.18     25.90 o 
  -3  13   1      264.52      217.74      5.29 o 
  -2  13   1     4968.76     5152.54     58.06 o 
  -1  13   1     5401.79     5673.48     64.08 o 
   0  13   1      492.65      549.32      7.69 o 
   1  13   1     3001.23     2847.10     31.30 o 
   2  13   1       24.87       28.13      3.41 o 
   3  13   1     3992.38     3939.70     47.95 o 
   4  13   1       24.70       29.96      6.29 o 
   5  13   1     4908.46     4660.93     63.49 o 
   6  13   1      927.52      889.12     20.60 o 
   7  13   1     1356.82     1415.93     29.17 o 
   8  13   1       12.12       27.52     12.75 o 
   9  13   1      194.09      223.63     20.97 o 
  -9  14   1        5.59       -3.32     20.64 o 
  -8  14   1     1674.28     1778.45     40.11 o 
  -7  14   1        5.90       18.36     10.30 o 
  -6  14   1     1721.47     1645.54     32.72 o 
  -5  14   1       59.94       44.32      8.44 o 
  -4  14   1     1864.98     1868.95     23.52 o 
  -3  14   1       99.53       93.58      4.95 o 
  -2  14   1     8669.11     8472.75     84.27 o 
  -1  14   1      265.41      252.99      5.74 o 
   0  14   1     5066.37     5054.86     50.48 o 
   1  14   1       27.87       29.43      3.47 o 
   2  14   1     2353.20     2124.61     25.70 o 
   3  14   1       50.19       70.13      8.25 o 
   4  14   1      724.95      658.82     14.78 o 
   5  14   1      880.21      843.62     16.89 o 
   6  14   1     3883.56     3928.91     63.70 o 
   7  14   1       43.66       32.71      9.83 o 
   8  14   1     2099.41     2229.61     55.67 o 
  -8  15   1      822.75      831.55     30.17 o 
  -7  15   1       41.16       43.37      9.82 o 
  -6  15   1       33.34       36.63      8.59 o 
  -5  15   1      215.35      219.91     11.04 o 
  -4  15   1      378.53      345.24     14.21 o 
  -3  15   1     3643.11     3566.38     49.89 o 
  -2  15   1     1144.12     1120.73     14.46 o 
  -1  15   1     5881.56     6223.66     79.44 o 
   0  15   1      777.72      695.49     13.54 o 
   1  15   1     4215.72     4307.73     42.33 o 
   2  15   1      240.25      226.77      5.86 o 
   3  15   1     1033.03     1056.89     18.03 o 
   4  15   1     2236.88     2186.56     36.79 o 
   5  15   1      157.43      194.67     10.68 o 
   6  15   1      404.13      365.39     14.01 o 
   7  15   1      110.20      106.40     12.10 o 
   8  15   1       92.05       83.23     13.34 o 
  -8  16   1      107.68      159.80     29.34 o 
  -7  16   1     1179.45     1226.85     28.53 o 
  -6  16   1      504.58      534.38     24.16 o 
  -5  16   1       13.85       26.29      8.71 o 
  -4  16   1      239.62      229.42     10.52 o 
  -3  16   1     1229.12     1196.18     18.80 o 
  -2  16   1      107.98      129.80      7.49 o 
  -1  16   1     4584.87     4715.22     61.21 o 
   0  16   1       85.75       69.65      4.03 o 
   1  16   1      257.29      284.27      7.19 o 
   2  16   1      317.88      372.65      8.44 o 
   3  16   1      491.17      457.98     11.30 o 
   4  16   1      138.38      164.33     11.11 o 
   5  16   1      822.71      825.36     20.09 o 
   6  16   1      426.57      389.68     14.45 o 
   7  16   1      304.88      291.25     13.88 o 
   8  16   1        1.05       18.14     13.68 o 
  -8  17   1        1.76        6.82     15.26 o 
  -7  17   1      144.96      143.08     15.08 o 
  -6  17   1        8.87       23.35     11.06 o 
  -5  17   1     1504.87     1442.96     31.29 o 
  -4  17   1     1153.28     1131.86     24.54 o 
  -3  17   1     1931.48     2043.14     33.09 o 
  -2  17   1     1203.28     1184.66     16.29 o 
  -1  17   1     1627.47     1478.25     19.91 o 
   0  17   1      384.77      361.70      7.43 o 
   1  17   1     4238.64     4296.41     48.91 o 
   2  17   1        4.70        1.23      4.33 o 
   3  17   1     2324.68     2208.77     31.18 o 
   4  17   1      590.03      562.33     12.87 o 
   5  17   1      377.18      373.85     12.32 o 
   6  17   1      648.61      648.30     18.89 o 
   7  17   1     1017.89     1005.06     24.59 o 
   8  17   1      423.01      409.39     20.93 o 
  -8  18   1      308.70      253.78     23.20 o 
  -7  18   1      522.38      546.75     20.41 o 
  -6  18   1     1602.89     1655.63     36.95 o 
  -5  18   1      108.95      104.55     23.69 o 
  -4  18   1      852.96      810.98     22.83 o 
  -3  18   1     1758.51     1793.62     31.50 o 
  -2  18   1       57.00       50.73      5.70 o 
  -1  18   1       43.12       28.08      4.85 o 
   0  18   1     3057.83     3041.18     34.72 o 
   1  18   1      922.37      940.58     14.98 o 
   2  18   1     3581.58     3565.27     45.39 o 
   3  18   1      133.63      146.08      8.24 o 
   4  18   1     4145.15     4224.35     63.85 o 
   5  18   1      121.69      108.06     16.26 o 
   6  18   1      952.24      962.20     25.50 o 
   7  18   1       37.38       30.18     16.82 o 
   8  18   1      393.01      345.57     22.49 o 
  -8  19   1       18.68       15.50     16.15 o 
  -7  19   1      381.01      448.04     19.68 o 
  -6  19   1      172.96      167.60     16.95 o 
  -5  19   1      349.26      339.53     16.07 o 
  -4  19   1      480.15      518.34     26.18 o 
  -3  19   1     1621.25     1669.70     31.02 o 
  -2  19   1     2649.27     2549.49     35.04 o 
  -1  19   1     8362.95     8447.39    106.26 o 
   0  19   1      787.61      793.97     12.54 o 
   1  19   1     2377.41     2438.63     35.29 o 
   2  19   1      116.04      126.87      7.80 o 
   3  19   1       65.79       59.62      7.44 o 
   4  19   1       65.51       50.61      9.60 o 
   5  19   1      449.52      427.17     14.81 o 
   6  19   1       32.76       34.39     12.65 o 
   7  19   1      656.47      709.71     32.57 o 
  -7  20   1      271.37      321.20     19.38 o 
  -6  20   1       45.37       30.25     13.55 o 
  -5  20   1     1230.83     1165.49     29.44 o 
  -4  20   1      418.44      427.64     18.12 o 
  -3  20   1      769.73      793.93     24.45 o 
  -2  20   1       41.60       35.40      6.45 o 
  -1  20   1        9.58        9.14      4.92 o 
   0  20   1     1031.27     1094.67     16.60 o 
   1  20   1      863.06      917.38     14.60 o 
   2  20   1      102.53      128.80      8.19 o 
   3  20   1      396.76      363.51     10.95 o 
   4  20   1      890.76      926.45     27.04 o 
   5  20   1     1330.65     1228.93     28.76 o 
   6  20   1       88.65       73.61     15.64 o 
   7  20   1      133.18      112.16     18.05 o 
  -7  21   1       67.57       46.87     17.21 o 
  -6  21   1      365.98      400.51     19.39 o 
  -5  21   1      765.32      813.17     32.27 o 
  -4  21   1      167.15      145.86     13.38 o 
  -3  21   1     2658.17     2471.36     40.54 o 
  -2  21   1     2199.62     2220.41     34.39 o 
  -1  21   1      220.15      239.39      7.85 o 
   0  21   1      873.19      860.00     14.47 o 
   1  21   1      265.23      262.37      8.86 o 
   2  21   1       92.95      106.36     13.40 o 
   3  21   1     1186.00     1183.48     22.72 o 
   4  21   1       34.23       18.20      9.98 o 
   5  21   1      371.46      369.92     17.70 o 
   6  21   1      411.51      392.63     18.34 o 
   7  21   1      246.77      241.95     22.54 o 
  -7  22   1       94.15       86.00     19.82 o 
  -6  22   1      190.10      223.04     19.67 o 
  -5  22   1       26.13       23.10     15.01 o 
  -4  22   1      753.05      777.63     24.93 o 
  -3  22   1       26.39       17.84     11.18 o 
  -2  22   1     2108.97     2180.24     32.33 o 
  -1  22   1      150.40      172.43      9.51 o 
   0  22   1     3188.73     3250.36     40.99 o 
   1  22   1      344.83      350.34     11.41 o 
   2  22   1     2904.92     3015.94     45.90 o 
   3  22   1      973.00      948.28     22.46 o 
   4  22   1     1281.46     1210.69     25.48 o 
   5  22   1        4.01        3.80     12.32 o 
   6  22   1     1081.28     1100.97     36.70 o 
   7  22   1       18.54       26.32     16.45 o 
  -7  23   1      478.92      517.61     27.04 o 
  -6  23   1      754.59      699.46     26.95 o 
  -5  23   1      386.49      458.93     19.10 o 
  -4  23   1       15.74       12.58     10.93 o 
  -3  23   1      375.85      364.78     16.09 o 
  -2  23   1      310.70      253.45     10.93 o 
  -1  23   1     1164.15     1168.07     19.11 o 
   0  23   1      426.80      471.24     16.14 o 
   1  23   1     2832.87     2864.76     40.59 o 
   2  23   1     2184.16     2105.07     33.17 o 
   3  23   1      321.73      353.06     26.42 o 
   4  23   1      140.54      147.19     12.43 o 
   5  23   1       47.67       40.47     13.44 o 
   6  23   1       10.86       18.95     14.68 o 
  -6  24   1       93.53       93.76     18.48 o 
  -5  24   1     1571.36     1579.19     39.72 o 
  -4  24   1       89.91       63.04     13.28 o 
  -3  24   1     1111.97     1040.72     26.44 o 
  -2  24   1       19.78       14.28      8.02 o 
  -1  24   1     1040.42     1063.79     19.46 o 
   0  24   1      547.66      525.14     13.74 o 
   1  24   1      306.82      313.39     11.73 o 
   2  24   1      161.99      192.53     12.93 o 
   3  24   1        4.75        2.66     10.28 o 
   4  24   1       58.36       41.92     13.58 o 
   5  24   1       13.35       20.10     11.92 o 
   6  24   1       28.44       18.85     14.28 o 
  -6  25   1       45.58        5.38     19.82 o 
  -5  25   1       34.89       25.78     13.27 o 
  -4  25   1      687.49      718.30     28.36 o 
  -3  25   1      428.51      468.91     21.11 o 
  -2  25   1       27.78       27.63     11.09 o 
  -1  25   1      739.68      708.53     17.62 o 
   0  25   1     1135.43     1170.74     22.51 o 
   1  25   1      306.18      352.99     11.95 o 
   2  25   1      191.12      155.95     11.70 o 
   3  25   1      356.45      352.32     18.31 o 
   4  25   1       15.73        1.08     13.90 o 
   5  25   1     1835.95     1795.66     46.26 o 
   6  25   1       12.40       27.09     18.99 o 
  -5  26   1       20.73       -8.30     13.67 o 
  -4  26   1      601.75      623.36     31.21 o 
  -3  26   1       14.18       25.59     13.20 o 
  -2  26   1     2351.89     2497.33     40.68 o 
  -1  26   1        1.47       16.41     10.89 o 
   0  26   1     2148.13     2226.92     36.49 o 
   1  26   1       55.93       60.85     11.35 o 
   2  26   1     2405.93     2341.85     39.15 o 
   3  26   1      126.63       97.75     20.44 o 
   4  26   1     1256.43     1246.39     39.77 o 
   5  26   1        1.94        6.85     18.56 o 
  -5  27   1      340.45      322.93     24.57 o 
  -4  27   1      887.31      872.78     40.88 o 
  -3  27   1     1132.39     1259.90     44.62 o 
  -2  27   1      216.61      188.70     13.79 o 
  -1  27   1      500.46      488.68     16.46 o 
   0  27   1      166.35      145.88     11.54 o 
   1  27   1      239.41      260.99     16.12 o 
   2  27   1      721.86      764.69     19.45 o 
   3  27   1     2301.85     2281.06     63.64 o 
   4  27   1      441.49      403.54     22.29 o 
   5  27   1      207.66      245.36     27.54 o 
  -4  28   1       64.26      105.11     22.05 o 
  -3  28   1      718.69      739.57     32.63 o 
  -2  28   1       20.66       19.91     13.06 o 
  -1  28   1       73.67       71.73     13.82 o 
   0  28   1       29.22       11.55     10.28 o 
   1  28   1      107.36      113.51     11.27 o 
   2  28   1        7.74      -12.80     12.80 o 
   3  28   1      715.82      700.93     28.91 o 
   4  28   1        0.55       -5.14     17.39 o 
  -4  29   1      266.19      215.97     22.21 o 
  -3  29   1      414.17      372.60     21.21 o 
  -2  29   1      146.12      148.53     15.27 o 
  -1  29   1     1242.16     1349.80     34.45 o 
   0  29   1       17.22       38.77     11.98 o 
   1  29   1      171.26      173.72     17.56 o 
   2  29   1       65.36       76.64     14.86 o 
   3  29   1      830.13      858.05     28.16 o 
  -3  30   1        0.42        9.42     17.27 o 
  -2  30   1     1604.40     1747.14     49.71 o 
  -1  30   1        0.77       19.63     15.32 o 
   0  30   1      522.05      536.44     20.18 o 
   1  30   1       37.77       28.27     13.85 o 
   2  30   1      515.30      520.36     21.14 o 
   3  30   1        0.27       -1.27     20.73 o 
  -2  31   1      425.93      459.97     25.79 o 
  -1  31   1      904.67      947.06     28.44 o 
   0  31   1      242.47      273.60     16.35 o 
   1  31   1      708.43      715.15     28.12 o 
   2  31   1       39.08       18.28     18.76 o 
 -10   0   2      486.48      451.09     49.17 o 
  -8   0   2       80.97       85.14     32.43 o 
  -6   0   2     3426.90     3411.61     62.60 o 
  -4   0   2      229.71      117.94      5.67 o 
  -2   0   2    27922.67    28697.62    452.67 o 
   0   0   2     5070.16     4952.38     59.88 o 
   2   0   2       59.67       72.16      3.10 o 
   4   0   2     2761.32     2736.95     38.42 o 
   6   0   2     3130.75     3064.82     52.92 o 
   8   0   2      708.20      694.82     48.14 o 
 -10   1   2       41.31       18.62     22.25 o 
  -9   1   2       20.65       12.11     12.75 o 
  -8   1   2     1458.94     1532.21     32.19 o 
  -7   1   2      216.44      206.62     12.93 o 
  -6   1   2     2423.29     2431.66     31.20 o 
  -5   1   2      582.89      576.04      8.29 o 
  -4   1   2       29.86       26.13      2.75 o 
  -3   1   2     3334.20     3246.07     35.30 o 
  -2   1   2       99.83       60.98      1.50 o 
  -1   1   2      755.36      627.54      5.23 o 
   0   1   2     7917.10     8112.81     75.21 o 
   1   1   2     7196.27     7244.39     59.91 o 
   2   1   2     9100.91     9470.25     80.55 o 
   3   1   2       19.74       47.16      2.68 o 
   4   1   2      126.36       72.15      3.70 o 
   5   1   2     1010.88     1019.02     12.63 o 
   6   1   2     1707.37     1712.08     21.76 o 
   7   1   2      675.57      603.61     14.12 o 
   8   1   2      198.35      184.11     13.29 o 
   9   1   2      749.34      780.10     43.80 o 
 -10   2   2       30.89       69.42     16.91 o 
  -9   2   2      293.48      300.93     19.94 o 
  -8   2   2        6.57        8.01      9.11 o 
  -7   2   2     1567.67     1559.73     23.75 o 
  -6   2   2        0.92        5.01      4.58 o 
  -5   2   2     5925.22     5923.03     64.40 o 
  -4   2   2       84.21       86.03      2.57 o 
  -3   2   2     8750.87     8573.51     78.33 o 
  -2   2   2      991.14      951.04      8.22 o 
  -1   2   2    20778.45    20671.70    178.33 o 
   0   2   2     4649.41     4626.52     41.93 o 
   1   2   2     1509.36     1357.54     10.70 o 
   2   2   2      178.70      195.85      3.15 o 
   3   2   2     1376.88     1264.17     14.15 o 
   4   2   2      280.31      326.27      6.07 o 
   5   2   2     3511.19     3311.12     35.24 o 
   6   2   2      708.72      743.17     11.50 o 
   7   2   2     3279.27     3267.54     44.96 o 
   8   2   2      230.24      226.83     16.49 o 
   9   2   2      513.72      494.22     28.02 o 
 -10   3   2       59.82       92.66     20.47 o 
  -9   3   2      144.02      139.85     18.24 o 
  -8   3   2      485.36      554.47     21.94 o 
  -7   3   2      368.33      353.49     12.81 o 
  -6   3   2     1385.04     1344.28     19.45 o 
  -5   3   2       91.17       65.55      4.18 o 
  -4   3   2     2099.90     2015.10     21.05 o 
  -3   3   2       77.50      148.69      3.82 o 
  -2   3   2     1972.86     1799.62     16.94 o 
  -1   3   2    10592.75    10994.65     86.78 o 
   0   3   2     3219.78     3688.91     29.40 o 
   1   3   2    12781.29    12570.38     91.60 o 
   2   3   2      537.79      499.39      5.76 o 
   3   3   2      659.57      596.33      7.80 o 
   4   3   2     5070.62     5104.79     52.00 o 
   5   3   2      933.54      860.80     12.79 o 
   6   3   2      275.68      278.50      8.04 o 
   7   3   2     2570.48     2494.40     33.01 o 
   8   3   2      607.01      575.21     26.28 o 
   9   3   2      663.86      622.56     28.40 o 
 -10   4   2        6.81       53.56     20.96 o 
  -9   4   2        2.35        5.35     16.90 o 
  -8   4   2      645.58      637.73     19.88 o 
  -7   4   2        6.60       19.13      8.10 o 
  -6   4   2      906.61      865.57     14.67 o 
  -5   4   2        0.04       -3.12      3.12 o 
  -4   4   2     8914.39     9280.78    100.60 o 
  -3   4   2      276.00      279.89      4.87 o 
  -2   4   2     4522.32     4208.78     40.79 o 
  -1   4   2     2062.76     2098.39     18.83 o 
   0   4   2     6659.39     6683.72     57.09 o 
   1   4   2      538.46      555.35      5.25 o 
   2   4   2      837.82      729.59      7.63 o 
   3   4   2      389.27      372.41      8.34 o 
   4   4   2      179.68      119.35      4.40 o 
   5   4   2      154.17      163.22      5.47 o 
   6   4   2     1139.79     1201.36     17.50 o 
   7   4   2        0.88       10.90      7.65 o 
   8   4   2     2063.79     2136.36     48.74 o 
   9   4   2       22.14       26.79     20.61 o 
 -10   5   2      198.48      269.23     28.10 o 
  -9   5   2      168.21      142.98     14.45 o 
  -8   5   2       95.85       92.26     14.85 o 
  -7   5   2       82.05      112.58      9.74 o 
  -6   5   2     3089.38     2975.25     43.41 o 
  -5   5   2     1658.74     1584.24     23.49 o 
  -4   5   2     6585.71     6668.91     72.98 o 
  -3   5   2     1199.02     1110.93     14.39 o 
  -2   5   2      139.46       92.43      2.43 o 
  -1   5   2     6547.01     6726.57     62.01 o 
   0   5   2       57.79      100.95      1.89 o 
   1   5   2      403.87      332.26      3.73 o 
   2   5   2     1217.20     1143.76     12.77 o 
   3   5   2     4897.02     5216.14     52.64 o 
   4   5   2     6409.62     6573.28     75.36 o 
   5   5   2       16.40       14.82      4.71 o 
   6   5   2     3280.29     3180.68     38.75 o 
   7   5   2       43.33       47.42      8.28 o 
   8   5   2      477.95      475.63     15.96 o 
   9   5   2        9.72        6.86     18.97 o 
  -9   6   2      231.37      231.59     17.29 o 
  -8   6   2      111.50      110.05     12.71 o 
  -7   6   2     1356.76     1495.33     26.96 o 
  -6   6   2     1718.21     1743.19     23.33 o 
  -5   6   2     1303.09     1172.44     17.18 o 
  -4   6   2      478.76      593.83      8.92 o 
  -3   6   2     7091.98     7026.86     83.85 o 
  -2   6   2      453.18      488.20      6.19 o 
  -1   6   2     3615.46     3246.69     31.19 o 
   0   6   2      879.62      918.01      8.42 o 
   1   6   2    12664.80    12666.40    112.63 o 
   2   6   2      499.08      434.54      6.09 o 
   3   6   2     2832.86     2561.10     26.89 o 
   4   6   2       91.04       84.35      4.54 o 
   5   6   2     1693.92     1653.56     21.01 o 
   6   6   2      159.86      152.24      6.55 o 
   7   6   2      179.34      200.08     10.68 o 
   8   6   2      185.01      159.72     15.47 o 
   9   6   2      211.17      209.25     18.26 o 
  -9   7   2       43.51       37.17     22.94 o 
  -8   7   2     2418.06     2394.87     47.18 o 
  -7   7   2      344.46      285.40     13.12 o 
  -6   7   2       14.56       15.30      5.33 o 
  -5   7   2      455.98      415.65     10.58 o 
  -4   7   2      151.45       88.07      4.74 o 
  -3   7   2     6419.31     6515.65     79.36 o 
  -2   7   2     4724.23     4546.47     53.41 o 
  -1   7   2     3282.58     3118.43     31.79 o 
   0   7   2     9514.90     9940.81     90.49 o 
   1   7   2      368.63      466.33      5.01 o 
   2   7   2     1285.81     1736.08     17.18 o 
   3   7   2     1332.76     1225.24     14.21 o 
   4   7   2      733.10      662.58     10.87 o 
   5   7   2     2659.74     2638.14     31.62 o 
   6   7   2     3536.57     3502.26     45.21 o 
   7   7   2      396.21      411.07     12.82 o 
   8   7   2      455.26      454.37     18.33 o 
   9   7   2      139.17      156.95     16.89 o 
  -9   8   2      622.92      588.19     25.72 o 
  -8   8   2      619.45      611.00     19.27 o 
  -7   8   2      110.48      104.68      8.10 o 
  -6   8   2     2398.90     2461.84     32.45 o 
  -5   8   2      147.82      179.60      6.15 o 
  -4   8   2     3321.03     3063.29     41.20 o 
  -3   8   2       46.16       38.80      3.19 o 
  -2   8   2       53.51       45.67      2.91 o 
  -1   8   2     3152.57     3249.21     32.48 o 
   0   8   2     2043.79     1725.64     16.65 o 
   1   8   2     1794.16     1846.94     18.86 o 
   2   8   2     7047.89     6782.11     75.41 o 
   3   8   2      275.89      246.06      4.73 o 
   4   8   2      706.22      670.73     10.43 o 
   5   8   2        6.26       10.77      4.80 o 
   6   8   2     1357.89     1261.07     21.35 o 
   7   8   2       37.04       37.72      9.82 o 
   8   8   2     1091.51     1139.17     27.18 o 
   9   8   2       61.71       70.78     16.81 o 
  -9   9   2       49.10       43.09     20.65 o 
  -8   9   2      305.98      369.96     18.04 o 
  -7   9   2     1243.13     1196.62     28.96 o 
  -6   9   2       58.49       64.57      7.57 o 
  -5   9   2     1444.98     1501.38     22.41 o 
  -4   9   2     2805.42     2623.33     34.97 o 
  -3   9   2     1440.95     1434.65     19.50 o 
  -2   9   2     6492.63     6402.03     75.46 o 
  -1   9   2     3863.19     3817.86     40.73 o 
   0   9   2     1803.73     1668.65     16.87 o 
   1   9   2    16217.39    17382.53    192.21 o 
   2   9   2       23.00       22.92      2.41 o 
   3   9   2      137.82       70.65      4.57 o 
   4   9   2     3047.87     3029.09     34.19 o 
   5   9   2       21.13       26.99      5.09 o 
   6   9   2     1280.28     1293.63     22.23 o 
   7   9   2       67.03       53.09      8.72 o 
   8   9   2      963.72      953.88     29.00 o 
   9   9   2      774.05      812.00     31.67 o 
  -9  10   2      834.99      840.77     32.44 o 
  -8  10   2       47.14       38.74     14.02 o 
  -7  10   2     1016.74      969.21     22.86 o 
  -6  10   2      541.92      578.73     13.26 o 
  -5  10   2     1683.18     1706.65     24.65 o 
  -4  10   2      127.40      149.30      5.52 o 
  -3  10   2     3087.02     2722.57     35.07 o 
  -2  10   2      118.43      123.88      4.93 o 
  -1  10   2     2183.37     2055.21     24.64 o 
   0  10   2      293.30      347.23      4.87 o 
   1  10   2       63.06      143.91      3.82 o 
   2  10   2     1144.54     1399.66     17.86 o 
   3  10   2     4867.56     4672.32     53.21 o 
   4  10   2       35.12       39.94      5.84 o 
   5  10   2     2388.82     2361.24     33.50 o 
   6  10   2       49.42       48.94      8.16 o 
   7  10   2     1455.61     1397.37     31.07 o 
   8  10   2       87.21       89.16     11.54 o 
   9  10   2      295.93      307.41     22.11 o 
  -9  11   2      639.06      556.52     26.58 o 
  -8  11   2      172.57      198.10     17.77 o 
  -7  11   2      579.27      528.49     15.63 o 
  -6  11   2     2996.72     2979.77     40.54 o 
  -5  11   2     1324.73     1296.51     19.72 o 
  -4  11   2     2560.76     2518.17     31.21 o 
  -3  11   2     2535.34     2466.86     31.02 o 
  -2  11   2     2195.26     2157.16     26.58 o 
  -1  11   2     1568.28     1459.62     18.53 o 
   0  11   2     4248.26     4126.14     40.72 o 
   1  11   2      199.18      128.58      3.41 o 
   2  11   2     7749.91     7634.95     96.51 o 
   3  11   2     2550.03     2551.36     32.75 o 
   4  11   2      560.00      483.14     11.00 o 
   5  11   2       30.58       27.58      6.62 o 
   6  11   2      226.69      260.68     10.14 o 
   7  11   2      376.68      412.39     14.11 o 
   8  11   2       90.79       74.13     14.61 o 
   9  11   2      898.82      934.44     35.07 o 
  -9  12   2      663.95      619.38     29.64 o 
  -8  12   2      262.95      257.67     18.39 o 
  -7  12   2      397.01      398.15     16.14 o 
  -6  12   2      524.96      513.12     14.31 o 
  -5  12   2      899.48      875.86     15.84 o 
  -4  12   2      962.52      967.17     14.70 o 
  -3  12   2      232.83      269.68      6.33 o 
  -2  12   2     8215.71     8126.29     98.31 o 
  -1  12   2     1168.04     1277.49     17.36 o 
   0  12   2     3615.11     3629.21     38.02 o 
   1  12   2       14.80       10.47      4.12 o 
   2  12   2      805.02      634.21     11.67 o 
   3  12   2     4233.79     4499.94     58.29 o 
   4  12   2     2688.62     2599.23     33.55 o 
   5  12   2      712.99      694.15     16.40 o 
   6  12   2      645.78      671.58     15.45 o 
   7  12   2      152.22      148.67     11.80 o 
   8  12   2      565.46      557.49     21.35 o 
  -9  13   2      321.39      305.61     23.53 o 
  -8  13   2      152.30      103.65     12.87 o 
  -7  13   2     1540.61     1542.73     32.70 o 
  -6  13   2      984.24     1009.70     21.12 o 
  -5  13   2     1459.29     1398.54     22.20 o 
  -4  13   2     3855.90     3758.85     48.77 o 
  -3  13   2     1438.63     1367.09     17.07 o 
  -2  13   2     1383.62     1155.05     17.85 o 
  -1  13   2     2596.55     2578.44     31.35 o 
   0  13   2      183.51      269.28      9.13 o 
   1  13   2      561.99      454.09      8.53 o 
   2  13   2     2036.92     1835.13     25.60 o 
   3  13   2     1889.46     1939.55     27.30 o 
   4  13   2      485.13      494.65     14.20 o 
   5  13   2     2192.96     2081.51     33.10 o 
   6  13   2      682.56      629.86     16.97 o 
   7  13   2      197.81      209.16     11.94 o 
   8  13   2      431.93      471.41     19.21 o 
  -9  14   2      328.17      340.55     24.12 o 
  -8  14   2       11.73        5.68     12.16 o 
  -7  14   2      598.48      679.57     22.33 o 
  -6  14   2      145.04      103.53     10.60 o 
  -5  14   2     4968.47     4911.99     70.87 o 
  -4  14   2       55.83       48.88      4.19 o 
  -3  14   2     2646.88     2608.12     37.66 o 
  -2  14   2       18.31       36.53      4.64 o 
  -1  14   2     2214.02     1910.41     24.38 o 
   0  14   2      655.98      739.15      9.63 o 
   1  14   2     7044.88     7438.75     89.20 o 
   2  14   2      557.43      591.02     13.46 o 
   3  14   2     1963.29     1922.22     29.70 o 
   4  14   2      404.30      414.66     12.13 o 
   5  14   2     1319.46     1225.04     20.75 o 
   6  14   2        9.52       14.26      8.91 o 
   7  14   2      585.20      586.71     17.45 o 
   8  14   2      220.42      192.89     15.51 o 
  -8  15   2      790.83      788.66     29.66 o 
  -7  15   2       77.81       71.22     12.53 o 
  -6  15   2     1014.98     1046.84     26.10 o 
  -5  15   2      478.47      474.73     22.65 o 
  -4  15   2      825.41      783.16     13.37 o 
  -3  15   2     2046.60     2067.04     28.95 o 
  -2  15   2     1719.17     1630.59     22.69 o 
  -1  15   2       76.83       63.97      4.52 o 
   0  15   2     2412.75     2244.65     29.64 o 
   1  15   2     1814.54     1701.26     22.13 o 
   2  15   2     4757.96     4786.15     60.42 o 
   3  15   2      639.75      616.02     13.18 o 
   4  15   2      435.32      503.81     24.52 o 
   5  15   2     3465.18     3454.21     54.62 o 
   6  15   2       57.84       80.64      9.69 o 
   7  15   2     1062.46      980.34     23.26 o 
   8  15   2      801.68      891.03     29.80 o 
  -8  16   2      232.59      231.07     16.40 o 
  -7  16   2       34.42       11.71     11.92 o 
  -6  16   2       55.96       35.55      9.84 o 
  -5  16   2      963.62      904.26     22.58 o 
  -4  16   2     2307.78     2347.05     37.15 o 
  -3  16   2       29.41       34.36      6.03 o 
  -2  16   2     9034.20     9013.74    122.01 o 
  -1  16   2      494.56      471.67      9.21 o 
   0  16   2     3146.84     2867.10     31.38 o 
   1  16   2      175.63      183.54      6.12 o 
   2  16   2     1968.30     1912.80     26.55 o 
   3  16   2        9.10       -1.85      5.65 o 
   4  16   2     3552.90     3601.66     52.02 o 
   5  16   2      188.58      191.74     11.62 o 
   6  16   2     1117.53     1059.94     24.13 o 
   7  16   2        1.81        8.36      9.85 o 
   8  16   2      322.36      313.79     23.33 o 
  -8  17   2       24.86        1.95     16.39 o 
  -7  17   2       98.85      124.08     12.79 o 
  -6  17   2      958.58      934.03     24.16 o 
  -5  17   2      380.12      378.39     17.22 o 
  -4  17   2     2353.40     2404.68     48.78 o 
  -3  17   2     1934.63     1921.62     27.76 o 
  -2  17   2     1033.69      965.47     15.52 o 
  -1  17   2     1277.15     1288.75     18.64 o 
   0  17   2     1365.50     1238.80     15.73 o 
   1  17   2     1022.37     1001.25     15.43 o 
   2  17   2     2066.40     2049.33     27.92 o 
   3  17   2     1200.00     1204.31     21.38 o 
   4  17   2     1075.13      990.99     20.98 o 
   5  17   2      400.05      458.87     25.89 o 
   6  17   2      206.19      214.03     13.49 o 
   7  17   2      391.35      376.53     19.31 o 
   8  17   2        8.10       12.10     17.64 o 
  -8  18   2        2.97        3.19     20.82 o 
  -7  18   2     1203.03     1228.24     33.33 o 
  -6  18   2      419.65      390.18     15.17 o 
  -5  18   2     4588.10     4566.87     78.06 o 
  -4  18   2      173.31      141.11     14.56 o 
  -3  18   2     4142.09     3955.70     59.89 o 
  -2  18   2        5.96       -0.13      4.80 o 
  -1  18   2     3309.55     3379.44     42.34 o 
   0  18   2       83.27       86.16      5.38 o 
   1  18   2     3880.30     3758.95     47.26 o 
   2  18   2        4.60       -3.98      6.46 o 
   3  18   2     1850.86     1870.40     33.91 o 
   4  18   2       31.37       39.19      8.44 o 
   5  18   2      786.83      827.73     20.14 o 
   6  18   2      100.09       60.13     12.59 o 
   7  18   2      749.75      706.91     27.56 o 
  -8  19   2      127.52      158.18     23.01 o 
  -7  19   2      509.32      440.16     18.92 o 
  -6  19   2      211.59      246.35     18.95 o 
  -5  19   2      745.35      807.80     27.81 o 
  -4  19   2     2713.26     2920.60     54.25 o 
  -3  19   2       13.88        4.70      6.69 o 
  -2  19   2      696.18      654.22     14.38 o 
  -1  19   2     3651.12     3698.23     40.84 o 
   0  19   2     1336.88     1295.77     17.20 o 
   1  19   2      368.88      382.95      8.67 o 
   2  19   2       44.39       31.63      7.09 o 
   3  19   2      236.00      212.12      9.68 o 
   4  19   2      389.61      387.02     13.40 o 
   5  19   2      988.34      954.30     25.01 o 
   6  19   2      309.04      337.22     22.04 o 
   7  19   2     2111.84     2064.90     55.12 o 
  -7  20   2       21.60        0.12     15.54 o 
  -6  20   2      304.45      331.78     22.62 o 
  -5  20   2       40.12       37.11     15.07 o 
  -4  20   2       53.64       78.26     12.36 o 
  -3  20   2      137.66      118.13     16.60 o 
  -2  20   2      339.80      369.74     11.07 o 
  -1  20   2      759.09      763.09     12.86 o 
   0  20   2     6394.91     6438.48     77.49 o 
   1  20   2      199.75      209.41      8.45 o 
   2  20   2     8208.87     8140.15    109.81 o 
   3  20   2      229.59      242.31     11.92 o 
   4  20   2     1383.04     1340.05     26.33 o 
   5  20   2       18.92       21.15     11.51 o 
   6  20   2     1275.46     1307.52     33.63 o 
   7  20   2      228.13      218.46     19.13 o 
  -7  21   2        5.07       16.33     15.23 o 
  -6  21   2      446.63      477.47     22.76 o 
  -5  21   2      861.92      894.80     24.92 o 
  -4  21   2      465.73      476.05     17.63 o 
  -3  21   2     2790.00     2836.43     55.95 o 
  -2  21   2     3178.96     3071.51     44.98 o 
  -1  21   2      547.40      545.54     14.58 o 
   0  21   2     6071.58     6279.79     76.42 o 
   1  21   2       18.36        3.89      5.72 o 
   2  21   2      671.90      661.79     18.05 o 
   3  21   2      965.90      962.60     21.60 o 
   4  21   2      569.14      588.28     17.48 o 
   5  21   2      477.94      474.82     18.73 o 
   6  21   2      402.97      365.38     15.68 o 
   7  21   2       61.91       54.37     17.71 o 
  -7  22   2     1444.50     1512.41     44.70 o 
  -6  22   2        0.33        6.60     14.37 o 
  -5  22   2       68.72       64.79     14.62 o 
  -4  22   2      489.50      450.57     18.83 o 
  -3  22   2     2177.96     2194.80     44.59 o 
  -2  22   2       70.98       70.66      9.16 o 
  -1  22   2     2210.92     2197.56     32.98 o 
   0  22   2      420.89      450.51     14.09 o 
   1  22   2     1444.82     1425.74     21.65 o 
   2  22   2      141.57      137.50     10.59 o 
   3  22   2     2274.78     2209.53     38.65 o 
   4  22   2       36.35       10.77     10.58 o 
   5  22   2      603.95      582.00     21.12 o 
   6  22   2      115.73      112.93     15.78 o 
  -7  23   2      190.69      138.86     21.26 o 
  -6  23   2      348.14      328.69     31.26 o 
  -5  23   2      381.19      418.37     19.80 o 
  -4  23   2      853.10      854.49     30.38 o 
  -3  23   2      194.02      213.46     13.86 o 
  -2  23   2     2122.37     2176.80     37.47 o 
  -1  23   2      129.51      144.58      8.58 o 
   0  23   2      242.19      268.16     10.37 o 
   1  23   2     2476.91     2461.46     36.33 o 
   2  23   2      237.14      230.42     11.92 o 
   3  23   2     3158.48     3209.51     55.32 o 
   4  23   2       73.00       26.95     11.69 o 
   5  23   2      719.59      616.96     21.13 o 
   6  23   2       15.29       37.85     18.82 o 
  -6  24   2      456.37      413.52     21.78 o 
  -5  24   2       25.24       35.05     15.22 o 
  -4  24   2      642.77      676.14     28.60 o 
  -3  24   2      413.60      436.34     19.90 o 
  -2  24   2      567.17      527.94     16.43 o 
  -1  24   2      515.65      512.81     14.32 o 
   0  24   2     1261.68     1292.62     23.42 o 
   1  24   2      654.00      639.31     15.87 o 
   2  24   2      510.32      594.64     16.92 o 
   3  24   2       26.72       13.19     13.47 o 
   4  24   2     1563.41     1679.13     36.45 o 
   5  24   2       67.65       45.05     18.58 o 
   6  24   2      333.34      324.10     30.35 o 
  -6  25   2      340.97      359.62     22.89 o 
  -5  25   2      440.28      435.24     21.99 o 
  -4  25   2      959.39     1012.19     30.40 o 
  -3  25   2       20.49       30.02     13.48 o 
  -2  25   2     3539.99     3535.21     58.98 o 
  -1  25   2      502.18      496.46     16.91 o 
   0  25   2     1751.93     1765.10     29.44 o 
   1  25   2     1617.74     1655.44     26.26 o 
   2  25   2      563.09      599.03     16.59 o 
   3  25   2       63.58       85.09     13.94 o 
   4  25   2       71.17       76.91     21.15 o 
   5  25   2      116.33      107.48     20.95 o 
  -5  26   2      812.22      817.43     31.10 o 
  -4  26   2        5.83       17.07     15.05 o 
  -3  26   2      196.81      174.01     19.24 o 
  -2  26   2       54.08       36.21     11.34 o 
  -1  26   2      652.20      733.04     17.85 o 
   0  26   2       40.84       19.62      9.73 o 
   1  26   2      666.69      722.25     19.80 o 
   2  26   2      196.18      186.62     11.33 o 
   3  26   2      562.63      609.68     28.97 o 
   4  26   2      458.58      421.03     25.13 o 
   5  26   2      525.32      575.04     67.24 o 
  -5  27   2       29.69       25.61     19.66 o 
  -4  27   2       55.32       36.31     17.48 o 
  -3  27   2      269.38      270.66     20.86 o 
  -2  27   2      163.44      123.16     13.30 o 
  -1  27   2      538.21      533.74     16.82 o 
   0  27   2      750.39      777.75     19.60 o 
   1  27   2     1962.01     2084.17     35.35 o 
   2  27   2      469.94      434.56     17.66 o 
   3  27   2      805.05      840.15     56.88 o 
   4  27   2       24.30       14.45     19.41 o 
  -4  28   2      236.40      254.03     23.28 o 
  -3  28   2       73.99       72.94     19.96 o 
  -2  28   2      155.28      196.22     16.68 o 
  -1  28   2       17.33       14.34     11.46 o 
   0  28   2       82.86       77.99     12.74 o 
   1  28   2       43.56       56.96     13.04 o 
   2  28   2     1886.26     1863.67     43.81 o 
   3  28   2       78.27       46.82     15.81 o 
   4  28   2      271.68      262.02     48.26 o 
  -4  29   2      548.86      512.25     32.10 o 
  -3  29   2      165.49      133.22     16.12 o 
  -2  29   2      828.76      826.36     26.66 o 
  -1  29   2       31.74       30.73     14.18 o 
   0  29   2      680.65      658.98     21.64 o 
   1  29   2       29.38       22.58     12.67 o 
   2  29   2      669.72      706.34     23.53 o 
   3  29   2      149.68      182.69     24.02 o 
  -3  30   2       77.58      118.86     20.05 o 
  -2  30   2        4.04       37.29     19.24 o 
  -1  30   2     1482.86     1501.42     41.67 o 
   0  30   2       54.91       53.53     14.84 o 
   1  30   2      860.76      938.81     30.16 o 
   2  30   2      336.07      333.51     21.66 o 
  -2  31   2       42.77       40.98     19.57 o 
  -1  31   2      303.73      285.48     20.24 o 
   0  31   2       76.03       87.45     18.32 o 
   1  31   2      179.14      145.74     14.95 o 
  -9   0   3      377.77      371.11     24.23 o 
  -7   0   3      228.91      291.98     16.56 o 
  -5   0   3     6847.92     6739.74     97.73 o 
  -3   0   3    21340.32    21665.11    269.83 o 
  -1   0   3      757.50      930.80     11.44 o 
   1   0   3     1940.20     1418.32     20.83 o 
   3   0   3     4766.05     4501.98     67.01 o 
   5   0   3     9579.32     9733.55    152.39 o 
   7   0   3      621.33      664.27     24.63 o 
   9   0   3      385.95      385.94     56.91 o 
 -10   1   3      879.03      976.33     36.72 o 
  -9   1   3       14.92       18.77     13.67 o 
  -8   1   3      319.13      354.54     15.78 o 
  -7   1   3       16.46       25.65      6.87 o 
  -6   1   3     1524.82     1435.08     20.30 o 
  -5   1   3      780.99      833.68     12.37 o 
  -4   1   3     3213.66     3125.20     32.45 o 
  -3   1   3     3033.94     3162.10     29.88 o 
  -2   1   3     4749.55     4596.82     37.85 o 
  -1   1   3     6879.34     7291.18     60.30 o 
   0   1   3    40071.68    41041.60    760.50 o 
   1   1   3     3881.78     4081.74     36.80 o 
   2   1   3     3546.11     3346.69     31.48 o 
   3   1   3      300.88      318.13      6.49 o 
   4   1   3     1903.22     1838.40     23.34 o 
   5   1   3       10.77       13.29      4.29 o 
   6   1   3      672.67      651.80     12.38 o 
   7   1   3      983.07      939.62     20.82 o 
   8   1   3      854.21      816.36     30.98 o 
   9   1   3       80.02       21.52     20.33 o 
 -10   2   3      185.65      171.52     20.28 o 
  -9   2   3      143.03      128.89     14.61 o 
  -8   2   3       36.26       32.25     12.69 o 
  -7   2   3     1645.85     1628.40     28.38 o 
  -6   2   3       67.70       65.89      5.87 o 
  -5   2   3      746.20      743.06      9.92 o 
  -4   2   3     2180.87     2273.93     23.50 o 
  -3   2   3     1960.28     2144.21     21.17 o 
  -2   2   3     3965.92     4114.27     37.48 o 
  -1   2   3     5901.24     6401.83     52.08 o 
   0   2   3     1348.48     1501.17     15.92 o 
   1   2   3        0.01       -0.91      1.13 o 
   2   2   3     1416.29     1395.79     13.14 o 
   3   2   3       10.35       30.87      3.17 o 
   4   2   3     1295.30     1289.01     15.35 o 
   5   2   3      335.52      407.06      8.69 o 
   6   2   3      366.87      379.77     13.53 o 
   7   2   3       19.34       28.63      8.23 o 
   8   2   3      221.58      202.64     13.86 o 
   9   2   3        6.73       -0.23     17.79 o 
 -10   3   3      369.20      365.15     22.03 o 
  -9   3   3       94.42      101.03     15.40 o 
  -8   3   3      579.50      576.71     20.92 o 
  -7   3   3       81.64       95.32      9.30 o 
  -6   3   3     1692.42     1680.65     21.99 o 
  -5   3   3     1373.50     1481.09     15.60 o 
  -4   3   3     5392.97     5129.56     49.04 o 
  -3   3   3      112.41      107.70      4.36 o 
  -2   3   3    11030.05    11470.40     98.03 o 
  -1   3   3       90.07       92.35      1.78 o 
   0   3   3     1210.70     1528.35     16.70 o 
   1   3   3      255.53      261.23      3.45 o 
   2   3   3     5000.43     4943.24     44.32 o 
   3   3   3      778.22      736.29     11.18 o 
   4   3   3      883.15      823.88     11.04 o 
   5   3   3       53.81       67.58      6.36 o 
   6   3   3      391.86      380.62     11.91 o 
   7   3   3      538.01      551.55     16.62 o 
   8   3   3     1070.57     1147.38     31.61 o 
   9   3   3      128.41      125.53     29.07 o 
 -10   4   3       46.24       33.79     18.10 o 
  -9   4   3     1274.62     1288.68     37.70 o 
  -8   4   3       47.85       42.19     15.43 o 
  -7   4   3     2992.41     2933.08     46.12 o 
  -6   4   3     1348.39     1420.27     19.80 o 
  -5   4   3     3974.67     3963.64     41.34 o 
  -4   4   3        0.69        3.49      2.48 o 
  -3   4   3     6711.94     6182.63     58.18 o 
  -2   4   3     6003.26     6123.19     56.61 o 
  -1   4   3    18234.75    17914.11    199.57 o 
   0   4   3      711.47      782.09      7.61 o 
   1   4   3    13185.31    13703.40    125.58 o 
   2   4   3        0.22       -1.60      1.60 o 
   3   4   3     7375.41     7051.16     85.40 o 
   4   4   3      169.98      205.77      5.60 o 
   5   4   3      597.52      574.74      9.94 o 
   6   4   3     1202.29     1240.98     18.85 o 
   7   4   3     1696.63     1657.68     29.43 o 
   8   4   3      120.50      125.53     15.40 o 
   9   4   3     1357.61     1348.58     47.07 o 
 -10   5   3      494.71      497.23     25.38 o 
  -9   5   3       18.52       -9.37     13.99 o 
  -8   5   3      793.33      823.32     21.85 o 
  -7   5   3       87.99       81.49      9.51 o 
  -6   5   3     1356.32     1357.48     19.81 o 
  -5   5   3        6.08        2.50      4.41 o 
  -4   5   3     2583.61     2440.16     30.18 o 
  -3   5   3      798.87      759.65      8.53 o 
  -2   5   3     2845.06     2800.25     28.28 o 
  -1   5   3     1709.75     1819.23     18.16 o 
   0   5   3     8475.39     7839.18     75.77 o 
   1   5   3     2940.29     3195.01     28.56 o 
   2   5   3     7837.13     7965.13     69.11 o 
   3   5   3      917.73      862.70     11.66 o 
   4   5   3     4528.28     4505.55     55.05 o 
   5   5   3       16.39       10.92      3.92 o 
   6   5   3     3692.22     3726.43     42.63 o 
   7   5   3      199.58      169.81     10.77 o 
   8   5   3      250.76      245.14     17.22 o 
   9   5   3        3.34        0.05     15.76 o 
  -9   6   3        3.73       27.14     13.95 o 
  -8   6   3      748.60      734.78     19.99 o 
  -7   6   3      314.83      339.07     12.04 o 
  -6   6   3      247.67      240.81      8.02 o 
  -5   6   3      426.12      455.59      9.13 o 
  -4   6   3     2505.69     2756.49     33.33 o 
  -3   6   3      280.00      295.56      4.61 o 
  -2   6   3     8401.60     8529.76    105.11 o 
  -1   6   3      150.87      167.59      4.68 o 
   0   6   3     6384.39     6981.20     64.34 o 
   1   6   3     1637.28     1702.10     15.11 o 
   2   6   3     1024.21     1002.23     10.44 o 
   3   6   3      236.10      309.86      6.60 o 
   4   6   3      541.32      553.83      8.66 o 
   5   6   3       36.09       20.62      4.95 o 
   6   6   3       29.98       27.57      5.84 o 
   7   6   3      227.98      182.21     10.68 o 
   8   6   3       73.79       47.16     12.43 o 
   9   6   3        0.57        2.63     20.24 o 
  -9   7   3      161.33      149.64     18.47 o 
  -8   7   3      988.53     1027.24     28.71 o 
  -7   7   3       13.22       10.02      8.02 o 
  -6   7   3       45.17       36.31      6.04 o 
  -5   7   3       28.48       16.27      4.69 o 
  -4   7   3     1553.53     1432.77     18.67 o 
  -3   7   3     2103.68     2173.89     23.43 o 
  -2   7   3     4930.34     4848.65     56.15 o 
  -1   7   3      400.07      384.02      6.56 o 
   0   7   3    11653.97    11893.29    104.83 o 
   1   7   3     2131.87     2387.72     20.38 o 
   2   7   3     1122.35      989.10     10.57 o 
   3   7   3      104.42       97.39      4.87 o 
   4   7   3     1788.17     1713.07     22.39 o 
   5   7   3     3163.05     3261.17     38.62 o 
   6   7   3     1345.97     1274.73     20.08 o 
   7   7   3      320.86      321.71     12.67 o 
   8   7   3      850.60      839.14     23.20 o 
   9   7   3      377.38      331.84     47.13 o 
  -9   8   3      951.47     1004.44     37.69 o 
  -8   8   3      230.42      199.70     16.65 o 
  -7   8   3     2800.66     2954.71     39.98 o 
  -6   8   3      426.34      435.41     10.32 o 
  -5   8   3     6353.98     6157.59     77.84 o 
  -4   8   3      305.95      303.54      7.74 o 
  -3   8   3    11122.55    11526.91    125.05 o 
  -2   8   3       45.47       69.56      3.10 o 
  -1   8   3    32781.64    32980.74    352.86 o 
   0   8   3       90.40      100.58      2.76 o 
   1   8   3     9468.42     9337.82     82.65 o 
   2   8   3       96.56      136.33      3.63 o 
   3   8   3     1174.25     1083.42     13.55 o 
   4   8   3      380.92      412.10      9.01 o 
   5   8   3     1170.80     1109.40     16.43 o 
   6   8   3      213.42      229.14      9.20 o 
   7   8   3     3662.31     3765.32     56.69 o 
   8   8   3      104.18       84.65     12.91 o 
   9   8   3     1726.95     1819.47     52.68 o 
  -9   9   3       23.04       12.53     17.57 o 
  -8   9   3     1316.42     1298.84     31.60 o 
  -7   9   3       16.08        3.13      6.69 o 
  -6   9   3      924.68      860.32     15.75 o 
  -5   9   3       64.63       61.24      5.28 o 
  -4   9   3     2476.38     2513.53     34.01 o 
  -3   9   3      296.74      384.80      7.22 o 
  -2   9   3     1994.10     1760.46     22.08 o 
  -1   9   3     1142.44     1228.85     13.66 o 
   0   9   3       79.49       45.85      2.88 o 
   1   9   3     4134.92     4441.95     40.29 o 
   2   9   3     9826.75    10249.04     94.14 o 
   3   9   3     2440.25     2577.16     28.67 o 
   4   9   3     3275.33     3208.16     39.93 o 
   5   9   3      601.00      610.79     15.23 o 
   6   9   3       45.34       47.76      8.58 o 
   7   9   3       14.88       15.89     10.52 o 
   8   9   3      641.84      611.20     26.50 o 
   9   9   3       24.55       31.41     20.46 o 
  -9  10   3       19.00       17.37     16.30 o 
  -8  10   3       31.99       27.31     14.70 o 
  -7  10   3        1.87        2.83      8.18 o 
  -6  10   3        2.12       -3.06      4.59 o 
  -5  10   3      672.96      665.71     11.74 o 
  -4  10   3       51.92       59.28      4.51 o 
  -3  10   3       41.16       42.42      4.17 o 
  -2  10   3     2075.10     2280.38     26.50 o 
  -1  10   3     7927.09     8508.89     96.25 o 
   0  10   3     1377.43     1215.27     12.13 o 
   1  10   3       14.12       26.74      2.72 o 
   2  10   3      678.01      674.65      9.77 o 
   3  10   3     1141.27     1223.24     16.59 o 
   4  10   3      825.53      820.16     13.43 o 
   5  10   3     1762.20     1741.20     25.94 o 
   6  10   3     1763.52     1694.55     27.92 o 
   7  10   3        0.12        5.71      9.76 o 
   8  10   3      329.11      335.15     17.36 o 
  -9  11   3       10.76       39.57     17.16 o 
  -8  11   3      945.69      921.49     25.24 o 
  -7  11   3     1035.07     1005.63     21.32 o 
  -6  11   3     2731.64     2678.63     38.04 o 
  -5  11   3      350.52      389.17     10.07 o 
  -4  11   3      500.90      385.11     10.73 o 
  -3  11   3      592.55      530.58      9.30 o 
  -2  11   3     3922.12     3996.16     52.48 o 
  -1  11   3     1575.33     1762.81     20.96 o 
   0  11   3     8824.31     9115.90     94.75 o 
   1  11   3      564.61      558.87      7.96 o 
   2  11   3     9238.74     9963.72    117.61 o 
   3  11   3       90.86       99.39      4.33 o 
   4  11   3     2349.74     2207.62     29.78 o 
   5  11   3       15.93        7.09      6.84 o 
   6  11   3     1463.66     1488.17     29.41 o 
   7  11   3      400.23      405.76     16.91 o 
   8  11   3       19.46       18.15     14.43 o 
  -9  12   3     1033.36     1080.01     35.35 o 
  -8  12   3      509.13      532.73     20.73 o 
  -7  12   3     3004.79     3078.37     50.11 o 
  -6  12   3      547.15      539.42     12.97 o 
  -5  12   3     4070.77     4014.90     52.70 o 
  -4  12   3      875.66      868.18     17.80 o 
  -3  12   3     2779.03     2640.07     35.01 o 
  -2  12   3      230.72      186.26      6.10 o 
  -1  12   3     4450.14     4088.16     47.23 o 
   0  12   3      316.08      330.67      5.36 o 
   1  12   3    10112.58     9919.82    104.28 o 
   2  12   3      114.13      116.74      5.48 o 
   3  12   3     5497.80     5218.31     66.28 o 
   4  12   3       16.08        8.36      9.16 o 
   5  12   3     5169.50     5240.00     80.95 o 
   6  12   3      321.42      275.14     10.83 o 
   7  12   3      481.16      496.83     16.60 o 
   8  12   3       59.62       37.11     11.90 o 
  -9  13   3      223.33      242.92     23.87 o 
  -8  13   3      463.50      468.03     21.57 o 
  -7  13   3       83.94       87.53     15.09 o 
  -6  13   3      890.33      905.95     16.98 o 
  -5  13   3      107.73      134.89      9.07 o 
  -4  13   3      938.95      915.08     16.20 o 
  -3  13   3       35.45       43.84      5.25 o 
  -2  13   3     3774.94     3720.37     45.58 o 
  -1  13   3     1092.50     1087.14     16.24 o 
   0  13   3     5659.49     5694.75     56.48 o 
   1  13   3      873.13      944.98     10.90 o 
   2  13   3      120.24      182.88      7.12 o 
   3  13   3     1491.54     1477.92     23.15 o 
   4  13   3       43.52       37.65      6.66 o 
   5  13   3     1388.28     1355.02     24.54 o 
   6  13   3     1377.66     1398.68     27.94 o 
   7  13   3      283.23      291.88     14.32 o 
   8  13   3      512.13      495.42     19.76 o 
  -9  14   3      376.03      405.56     26.80 o 
  -8  14   3       42.87       40.02     14.55 o 
  -7  14   3       59.61       62.48     11.31 o 
  -6  14   3      851.05      882.86     19.10 o 
  -5  14   3       15.84        7.62      6.55 o 
  -4  14   3     4322.02     4454.56     66.69 o 
  -3  14   3      318.38      310.59      8.86 o 
  -2  14   3     1574.64     1816.59     22.81 o 
  -1  14   3     1808.39     1958.70     26.43 o 
   0  14   3      493.78      543.55      8.66 o 
   1  14   3     3450.18     3681.87     42.41 o 
   2  14   3     1994.99     2000.04     30.07 o 
   3  14   3      302.83      306.23      9.86 o 
   4  14   3      358.67      367.60     11.56 o 
   5  14   3     1248.29     1205.48     36.22 o 
   6  14   3      208.20      188.15     11.07 o 
   7  14   3      268.70      254.17     14.32 o 
   8  14   3      397.66      409.75     19.57 o 
  -8  15   3      888.80      894.39     26.46 o 
  -7  15   3      259.27      236.14     14.96 o 
  -6  15   3     3472.12     3394.06     55.22 o 
  -5  15   3     2026.82     1974.62     32.68 o 
  -4  15   3     4388.12     4403.16     68.82 o 
  -3  15   3      459.06      534.10     10.36 o 
  -2  15   3     4413.03     4346.36     55.33 o 
  -1  15   3       76.42      113.37      5.90 o 
   0  15   3     5382.68     5510.93     55.98 o 
   1  15   3      395.95      418.17      7.52 o 
   2  15   3      600.31      561.23     11.65 o 
   3  15   3      141.01      133.91      7.40 o 
   4  15   3     1898.16     1940.14     30.84 o 
   5  15   3       53.36       62.85      8.73 o 
   6  15   3      333.91      368.47     14.38 o 
   7  15   3      227.33      252.64     15.36 o 
   8  15   3     1034.66     1023.32     34.82 o 
  -8  16   3       65.17       48.80     15.64 o 
  -7  16   3     1613.22     1646.45     32.71 o 
  -6  16   3      390.64      406.43     17.93 o 
  -5  16   3       58.25       71.55     10.94 o 
  -4  16   3      350.78      356.24     12.01 o 
  -3  16   3     3095.10     3007.97     43.00 o 
  -2  16   3      879.79      931.65     16.60 o 
  -1  16   3     2558.93     2604.70     30.74 o 
   0  16   3       44.26       36.73      4.60 o 
   1  16   3     3931.47     3800.00     46.22 o 
   2  16   3      300.29      296.09      8.75 o 
   3  16   3     5372.74     5259.50     76.38 o 
   4  16   3     1765.08     1687.94     32.06 o 
   5  16   3     1634.45     1668.25     36.17 o 
   6  16   3      120.21       73.26     13.78 o 
   7  16   3      188.94      200.27     17.16 o 
   8  16   3       48.47       24.62     25.06 o 
  -8  17   3      815.47      767.18     29.97 o 
  -7  17   3       45.54       66.20     11.89 o 
  -6  17   3     2682.76     2620.00     49.53 o 
  -5  17   3      340.51      399.31     13.88 o 
  -4  17   3      781.45      774.86     18.91 o 
  -3  17   3      126.37      113.18      5.78 o 
  -2  17   3       23.12       28.75      5.08 o 
  -1  17   3      155.32      154.92      5.98 o 
   0  17   3      175.09      153.84      5.58 o 
   1  17   3     1052.79     1035.57     17.32 o 
   2  17   3     2029.33     2012.85     30.48 o 
   3  17   3     1745.14     1683.88     26.63 o 
   4  17   3     3056.28     2890.45     49.26 o 
   5  17   3      296.27      277.91     13.45 o 
   6  17   3      900.71      857.54     23.54 o 
   7  17   3       11.38        5.49     12.76 o 
  -8  18   3        0.73        0.72     19.48 o 
  -7  18   3      153.97      179.43     16.43 o 
  -6  18   3     1456.56     1342.90     29.69 o 
  -5  18   3       49.36       37.94     10.99 o 
  -4  18   3      276.69      264.01     14.22 o 
  -3  18   3     1510.44     1516.16     24.06 o 
  -2  18   3     1566.61     1548.22     23.53 o 
  -1  18   3       42.60       38.52      5.28 o 
   0  18   3       31.92       30.02      5.73 o 
   1  18   3       10.71        7.51      4.92 o 
   2  18   3       73.89      105.54      7.33 o 
   3  18   3      259.77      311.64     10.17 o 
   4  18   3      737.41      660.18     18.17 o 
   5  18   3      122.88      117.26     11.67 o 
   6  18   3      332.13      362.10     17.04 o 
   7  18   3      230.93      189.56     27.67 o 
  -8  19   3      509.23      516.60     29.87 o 
  -7  19   3      662.31      657.15     25.63 o 
  -6  19   3      650.89      695.69     22.41 o 
  -5  19   3     1050.68     1094.58     27.43 o 
  -4  19   3     1616.09     1677.04     37.01 o 
  -3  19   3      481.54      439.41     13.42 o 
  -2  19   3     2270.48     2260.90     35.90 o 
  -1  19   3        3.84        6.81      5.29 o 
   0  19   3      917.73      894.68     12.85 o 
   1  19   3      628.52      609.83     15.12 o 
   2  19   3     5270.31     5218.65     67.20 o 
   3  19   3       56.35       31.48      8.30 o 
   4  19   3      283.38      309.58     13.52 o 
   5  19   3      838.07      760.31     21.72 o 
   6  19   3       44.23       80.53     15.63 o 
   7  19   3        2.33       -0.08     23.61 o 
  -7  20   3      821.87      843.57     30.23 o 
  -6  20   3        0.50       17.01     14.40 o 
  -5  20   3     3179.83     3310.86     68.71 o 
  -4  20   3       37.73       61.69     11.89 o 
  -3  20   3      249.21      261.28     21.47 o 
  -2  20   3        3.14        6.34      7.14 o 
  -1  20   3     1755.70     1753.01     25.25 o 
   0  20   3      144.64      138.18      7.18 o 
   1  20   3     1304.08     1281.27     19.67 o 
   2  20   3       90.58       51.77      7.72 o 
   3  20   3     2681.93     2606.13     45.42 o 
   4  20   3      254.85      281.55     11.49 o 
   5  20   3      560.20      523.33     18.08 o 
   6  20   3      207.65      185.82     23.79 o 
   7  20   3      524.26      623.05     41.41 o 
  -7  21   3      115.78       81.85     16.88 o 
  -6  21   3      166.62      169.93     20.61 o 
  -5  21   3        3.25       -9.94     13.20 o 
  -4  21   3      600.47      591.89     24.52 o 
  -3  21   3       69.18       66.82     11.18 o 
  -2  21   3     1622.54     1598.44     31.64 o 
  -1  21   3       12.10       -0.95      6.63 o 
   0  21   3      329.42      337.49      9.78 o 
   1  21   3      563.62      582.70     13.20 o 
   2  21   3     1564.65     1445.16     26.52 o 
   3  21   3      260.50      251.49     12.62 o 
   4  21   3     1517.67     1523.05     31.75 o 
   5  21   3      367.40      381.08     17.89 o 
   6  21   3      792.12      860.36     42.78 o 
  -7  22   3       15.52        8.90     15.60 o 
  -6  22   3       41.79       40.39     17.81 o 
  -5  22   3      300.91      300.34     23.09 o 
  -4  22   3      251.84      262.30     16.89 o 
  -3  22   3      128.24      132.09     12.37 o 
  -2  22   3     1787.68     1798.87     32.73 o 
  -1  22   3      136.39      129.73      8.33 o 
   0  22   3      538.35      531.55     13.22 o 
   1  22   3       52.65       46.37      7.06 o 
   2  22   3      190.16      143.90      9.87 o 
   3  22   3       20.26       12.41     10.37 o 
   4  22   3      141.32      125.06     12.69 o 
   5  22   3       26.32       38.73     21.00 o 
   6  22   3      214.68      170.91     23.44 o 
  -6  23   3       20.96       24.09     19.29 o 
  -5  23   3      570.63      561.20     22.80 o 
  -4  23   3     1184.80     1268.89     37.77 o 
  -3  23   3       70.93      100.15     13.69 o 
  -2  23   3      941.30      996.11     24.15 o 
  -1  23   3        3.57        9.71      7.61 o 
   0  23   3      987.68      985.72     19.21 o 
   1  23   3       28.53       10.34      8.21 o 
   2  23   3       44.53       71.34     11.30 o 
   3  23   3       14.42       23.26     10.89 o 
   4  23   3      737.39      775.78     23.45 o 
   5  23   3        3.83       22.68     15.95 o 
   6  23   3      282.74      233.86     34.77 o 
  -6  24   3        0.82       -2.38     17.08 o 
  -5  24   3      592.22      603.63     25.24 o 
  -4  24   3       87.92       33.48     15.85 o 
  -3  24   3     1110.23     1143.97     34.10 o 
  -2  24   3        4.19       20.65      8.38 o 
  -1  24   3     1992.27     2047.09     37.00 o 
   0  24   3      129.34      132.31     13.82 o 
   1  24   3     4880.21     4808.88     78.17 o 
   2  24   3      593.45      639.89     17.35 o 
   3  24   3      860.74      808.41     24.65 o 
   4  24   3       18.80       24.13     20.92 o 
   5  24   3     1569.24     1667.38     63.03 o 
  -6  25   3      927.74      918.36     36.47 o 
  -5  25   3      162.99      156.86     18.59 o 
  -4  25   3      444.34      501.10     26.90 o 
  -3  25   3       15.25       -2.67     12.80 o 
  -2  25   3       45.66       56.08     11.17 o 
  -1  25   3       24.82       35.30     11.28 o 
   0  25   3     1048.66     1108.08     23.19 o 
   1  25   3       37.18       44.71     14.57 o 
   2  25   3      437.47      461.52     15.94 o 
   3  25   3      370.81      321.25     21.39 o 
   4  25   3      398.38      478.67     45.04 o 
   5  25   3      457.51      541.29     44.86 o 
  -5  26   3        2.36       11.48     18.27 o 
  -4  26   3      190.13      206.49     27.26 o 
  -3  26   3       92.62       82.94     16.09 o 
  -2  26   3       34.43       48.35     12.66 o 
  -1  26   3       16.12       21.39     12.06 o 
   0  26   3      420.79      425.00     15.62 o 
   1  26   3       48.17       24.47     10.71 o 
   2  26   3       60.49       64.07     12.66 o 
   3  26   3       40.35       20.09     16.35 o 
   4  26   3       41.16      -11.04     20.53 o 
   5  26   3      255.91      289.41     30.11 o 
  -5  27   3      232.96      212.06     23.96 o 
  -4  27   3      127.91      145.65     22.58 o 
  -3  27   3       17.39        4.63     18.57 o 
  -2  27   3      174.59      188.51     14.69 o 
  -1  27   3       16.71       32.75     11.07 o 
   0  27   3     1127.43     1217.70     29.32 o 
   1  27   3      409.42      384.14     16.30 o 
   2  27   3     1244.97     1298.98     39.11 o 
   3  27   3        5.96       -3.21     27.60 o 
   4  27   3      301.74      301.57     31.87 o 
  -4  28   3      162.40      144.13     21.56 o 
  -3  28   3     2286.55     2299.01     62.59 o 
  -2  28   3        0.06       23.25     16.53 o 
  -1  28   3     1392.05     1432.38     36.18 o 
   0  28   3      137.59      133.07     16.65 o 
   1  28   3      866.57      849.94     25.32 o 
   2  28   3        0.25       -4.80     14.52 o 
   3  28   3     2619.25     2771.48     85.76 o 
  -3  29   3      407.83      379.08     23.01 o 
  -2  29   3      919.12      903.69     34.39 o 
  -1  29   3      156.34      168.85     16.50 o 
   0  29   3      121.34      112.54     13.88 o 
   1  29   3        3.34       -3.76     19.45 o 
   2  29   3      103.52       91.77     16.16 o 
   3  29   3       15.18       10.39     21.05 o 
  -3  30   3       98.39       86.36     48.34 o 
  -2  30   3       12.63      -14.18     20.18 o 
  -1  30   3      118.27      123.76     17.55 o 
   0  30   3        8.48        8.49     16.55 o 
   1  30   3       14.38       31.67     17.04 o 
   2  30   3       95.29       79.63     24.57 o 
  -1  31   3      120.56      113.98     21.37 o 
   0  31   3      623.16      656.00     28.02 o 
 -10   0   4      896.06      920.24     45.27 o 
  -8   0   4      393.96      380.44     20.52 o 
  -6   0   4       24.37       29.63      8.04 o 
  -4   0   4     3158.16     2982.83     43.79 o 
  -2   0   4     1209.95     1384.84     19.92 o 
   0   0   4     6374.75     6688.56     89.11 o 
   2   0   4       72.92       95.14      5.65 o 
   4   0   4      635.09      716.78     17.57 o 
   6   0   4        0.27        1.64      9.21 o 
   8   0   4        1.68      -14.58     20.87 o 
 -10   1   4      112.72      123.28     21.17 o 
  -9   1   4      258.38      269.28     15.13 o 
  -8   1   4     2316.28     2443.64     41.46 o 
  -7   1   4       79.34       78.58      8.16 o 
  -6   1   4     2901.02     2765.58     31.77 o 
  -5   1   4      180.73      231.53      7.10 o 
  -4   1   4      204.84      164.47      4.70 o 
  -3   1   4        9.16       16.07      2.29 o 
  -2   1   4     1822.30     1567.54     16.83 o 
  -1   1   4      776.32      938.64      9.40 o 
   0   1   4    10871.38    10849.61    100.16 o 
   1   1   4     1927.07     2233.34     22.76 o 
   2   1   4     3135.50     3004.89     30.32 o 
   3   1   4     1574.59     1675.34     18.62 o 
   4   1   4     6966.95     7046.84     81.00 o 
   5   1   4      169.23      165.07      7.70 o 
   6   1   4     6129.85     6113.03     79.30 o 
   7   1   4       46.15       33.71      8.68 o 
   8   1   4      933.47      914.39     29.85 o 
   9   1   4       34.45       52.36     27.05 o 
 -10   2   4      162.93      150.22     18.08 o 
  -9   2   4     1142.99     1137.39     33.03 o 
  -8   2   4        3.65        1.25      8.39 o 
  -7   2   4     7258.89     7249.23     97.10 o 
  -6   2   4      868.94      908.26     14.01 o 
  -5   2   4     6231.04     6191.42     60.18 o 
  -4   2   4      152.80      171.29      4.62 o 
  -3   2   4     6831.37     6471.16     65.70 o 
  -2   2   4      283.11      302.59      4.52 o 
  -1   2   4    15065.90    15398.62    136.09 o 
   0   2   4     3061.80     3218.92     30.88 o 
   1   2   4    15157.04    15505.33    160.01 o 
   2   2   4       36.94       29.98      2.50 o 
   3   2   4    14109.98    14015.54    159.35 o 
   4   2   4       37.66       35.80      4.49 o 
   5   2   4     4963.40     5105.26     57.31 o 
   6   2   4        7.78        4.96      5.85 o 
   7   2   4     2610.12     2677.09     44.70 o 
   8   2   4      204.37      209.45     18.23 o 
   9   2   4     1714.27     1710.30     67.63 o 
 -10   3   4      144.91      150.00     20.40 o 
  -9   3   4        6.67       15.73     14.91 o 
  -8   3   4      529.45      528.92     16.82 o 
  -7   3   4      113.98      152.28     11.42 o 
  -6   3   4       46.16       45.75      5.15 o 
  -5   3   4       12.07       15.95      3.28 o 
  -4   3   4     2490.96     2313.14     24.60 o 
  -3   3   4      112.97      149.89      4.34 o 
  -2   3   4     8319.19     8325.92     67.93 o 
  -1   3   4     3599.50     4064.82     37.01 o 
   0   3   4     1315.94     1208.70     13.23 o 
   1   3   4     6259.06     6488.06     60.79 o 
   2   3   4     8094.64     8266.03     72.86 o 
   3   3   4        5.58        5.47      3.14 o 
   4   3   4     1844.15     1783.08     22.13 o 
   5   3   4       50.48       55.54      5.75 o 
   6   3   4      314.02      316.00     10.08 o 
   7   3   4      383.42      391.04     14.88 o 
   8   3   4      886.69      863.68     30.55 o 
   9   3   4        0.43        5.46     21.30 o 
 -10   4   4       28.40        9.41     18.06 o 
  -9   4   4      180.22      187.85     17.41 o 
  -8   4   4        5.30        4.54     10.55 o 
  -7   4   4      490.27      486.35     15.81 o 
  -6   4   4      833.76      759.00     12.95 o 
  -5   4   4      116.19      125.17      4.19 o 
  -4   4   4       68.68      100.08      4.54 o 
  -3   4   4     1115.85     1223.55     13.59 o 
  -2   4   4      296.49      238.59      3.87 o 
  -1   4   4     1519.83     1624.72     16.80 o 
   0   4   4        3.86       15.43      2.30 o 
   1   4   4      945.52     1148.60     13.19 o 
   2   4   4     1409.98     1578.61     15.69 o 
   3   4   4      503.27      590.99      9.26 o 
   4   4   4      607.34      674.41     10.40 o 
   5   4   4      298.18      278.10      8.41 o 
   6   4   4      184.67      148.03      7.83 o 
   7   4   4      328.65      309.84     13.10 o 
   8   4   4       55.73       53.25     17.13 o 
   9   4   4        2.36      -13.71     27.74 o 
  -9   5   4      428.56      368.10     17.69 o 
  -8   5   4     1477.82     1458.33     34.96 o 
  -7   5   4      158.76      144.48     11.02 o 
  -6   5   4     2359.63     2387.36     31.73 o 
  -5   5   4       26.62       37.98      5.24 o 
  -4   5   4     2278.57     2207.54     22.88 o 
  -3   5   4      374.61      343.79      5.62 o 
  -2   5   4     2272.38     2138.80     25.32 o 
  -1   5   4     1413.04     1542.87     13.83 o 
   0   5   4    19199.80    19706.02    221.55 o 
   1   5   4      915.42      985.50     10.10 o 
   2   5   4     8729.04     8968.95     80.99 o 
   3   5   4       22.55       25.85      3.25 o 
   4   5   4     4692.51     4507.15     48.90 o 
   5   5   4       19.74       14.44      4.80 o 
   6   5   4     2100.15     2120.14     30.00 o 
   7   5   4        0.00       -0.44      8.35 o 
   8   5   4     1049.24      984.43     32.24 o 
   9   5   4        0.40       32.00     22.56 o 
  -9   6   4     1825.02     1934.58     46.27 o 
  -8   6   4        1.20       16.27     11.73 o 
  -7   6   4     1056.33     1074.53     21.54 o 
  -6   6   4      357.25      382.10      9.08 o 
  -5   6   4     5353.17     5359.80     64.88 o 
  -4   6   4     1989.22     2216.06     25.35 o 
  -3   6   4     3760.38     3436.43     35.05 o 
  -2   6   4      195.07      193.14      4.52 o 
  -1   6   4     2420.28     2057.63     20.76 o 
   0   6   4      345.09      295.90      6.04 o 
   1   6   4     4702.23     4171.57     39.66 o 
   2   6   4      480.25      495.99      6.52 o 
   3   6   4     5769.35     5833.25     67.62 o 
   4   6   4       49.20       34.22      4.36 o 
   5   6   4    11131.44    11569.98    135.12 o 
   6   6   4      922.32      959.88     16.37 o 
   7   6   4     3038.84     3173.55     45.72 o 
   8   6   4        3.41        6.38     15.31 o 
  -9   7   4       73.44       78.30     17.03 o 
  -8   7   4       13.43       21.08     10.10 o 
  -7   7   4      146.70      160.92     10.59 o 
  -6   7   4     4077.71     4049.09     52.33 o 
  -5   7   4      572.19      535.58     11.48 o 
  -4   7   4     4829.41     4667.76     49.17 o 
  -3   7   4       48.63       83.60      3.20 o 
  -2   7   4     2452.83     2201.18     25.52 o 
  -1   7   4       40.79       90.82      4.03 o 
   0   7   4      207.35      134.85      2.98 o 
   1   7   4       16.05       36.60      2.76 o 
   2   7   4      722.67      607.18      7.55 o 
   3   7   4      245.53      247.59      6.55 o 
   4   7   4     2248.49     2274.40     27.37 o 
   5   7   4      113.75      125.50      6.83 o 
   6   7   4     1074.31     1068.19     18.81 o 
   7   7   4       75.35       47.18     11.21 o 
   8   7   4      207.23      235.27     18.46 o 
  -9   8   4       72.68       75.66     15.58 o 
  -8   8   4      168.92      169.35     13.97 o 
  -7   8   4      411.19      405.88     13.73 o 
  -6   8   4      258.57      224.28      8.04 o 
  -5   8   4      466.27      464.51     10.36 o 
  -4   8   4      680.12      772.88     11.59 o 
  -3   8   4       91.11      107.25      3.81 o 
  -2   8   4     1002.07      914.61     11.05 o 
  -1   8   4       32.62       47.21      2.80 o 
   0   8   4      963.48      994.59      9.65 o 
   1   8   4      432.81      443.13      5.32 o 
   2   8   4      350.64      321.08      5.06 o 
   3   8   4       50.80       64.05      4.30 o 
   4   8   4      333.93      358.22      8.04 o 
   5   8   4       20.68       21.97      5.83 o 
   6   8   4        2.30        2.09      6.58 o 
   7   8   4       70.42       68.30     12.00 o 
   8   8   4      364.87      308.63     16.86 o 
  -9   9   4       96.08       68.64     15.59 o 
  -8   9   4       13.54       28.71     14.69 o 
  -7   9   4        8.72       -0.05      6.84 o 
  -6   9   4     1445.58     1406.85     25.90 o 
  -5   9   4       36.64       41.45      6.03 o 
  -4   9   4     7967.02     8208.14     88.75 o 
  -3   9   4       48.79       73.08      4.59 o 
  -2   9   4     8153.55     8303.68     85.01 o 
  -1   9   4      981.12      983.28     13.05 o 
   0   9   4       45.22       42.31      2.23 o 
   1   9   4        2.59        8.77      2.16 o 
   2   9   4    10097.59     9978.15     92.84 o 
   3   9   4      206.58      233.85      7.71 o 
   4   9   4     5730.52     5734.58     75.24 o 
   5   9   4      760.59      825.29     14.38 o 
   6   9   4     1419.63     1421.84     24.68 o 
   7   9   4        6.18        7.64      8.63 o 
   8   9   4      353.17      366.90     18.40 o 
  -9  10   4     1675.04     1665.52     58.38 o 
  -8  10   4       82.12      110.22     15.37 o 
  -7  10   4     1852.45     1875.46     32.80 o 
  -6  10   4      486.44      473.85     13.26 o 
  -5  10   4     1024.48      969.04     16.10 o 
  -4  10   4     1146.74     1124.90     16.94 o 
  -3  10   4     4281.76     4044.36     50.43 o 
  -2  10   4      799.28      757.03     10.49 o 
  -1  10   4     2267.29     1964.22     23.59 o 
   0  10   4     2191.28     2246.75     21.89 o 
   1  10   4     5898.11     5579.97     51.38 o 
   2  10   4     1067.82     1090.23     12.86 o 
   3  10   4     2992.42     2830.07     36.60 o 
   4  10   4     1507.18     1522.23     24.37 o 
   5  10   4     1470.36     1521.99     22.07 o 
   6  10   4       47.59       35.64      8.17 o 
   7  10   4     1979.97     1973.62     38.43 o 
   8  10   4      334.09      303.05     25.21 o 
  -9  11   4      339.62      351.55     29.33 o 
  -8  11   4      879.00      885.86     34.88 o 
  -7  11   4        1.94        6.93      7.21 o 
  -6  11   4      613.13      621.31     22.12 o 
  -5  11   4       69.03       64.10      7.39 o 
  -4  11   4     1218.52     1183.34     15.08 o 
  -3  11   4      571.30      527.78      8.94 o 
  -2  11   4     2110.74     1947.68     25.20 o 
  -1  11   4      155.41      200.63      5.19 o 
   0  11   4     5800.85     5716.05     56.08 o 
   1  11   4     3064.86     3488.03     31.39 o 
   2  11   4      255.70      212.23      4.10 o 
   3  11   4       14.24       22.02      4.64 o 
   4  11   4     1528.84     1587.61     24.17 o 
   5  11   4     1296.11     1270.73     22.91 o 
   6  11   4     2210.29     2292.69     37.39 o 
   7  11   4      147.70      116.68     13.03 o 
   8  11   4      855.94      855.23     31.80 o 
  -9  12   4      407.82      369.55     23.88 o 
  -8  12   4       74.92       64.58     13.63 o 
  -7  12   4      260.10      247.85     13.02 o 
  -6  12   4       92.08       96.14      8.58 o 
  -5  12   4       42.11       32.44      6.21 o 
  -4  12   4      491.60      508.89     11.23 o 
  -3  12   4        4.15       15.36      5.09 o 
  -2  12   4       33.76       49.76      4.10 o 
  -1  12   4       57.59      101.75      6.55 o 
   0  12   4      121.38      137.73      4.10 o 
   1  12   4      336.23      335.16      5.18 o 
   2  12   4      393.67      381.37      7.47 o 
   3  12   4       10.42       16.11      4.95 o 
   4  12   4      127.39      146.12      8.53 o 
   5  12   4       73.16       63.82      9.01 o 
   6  12   4       34.74       51.08      9.53 o 
   7  12   4        0.61        8.19      9.21 o 
   8  12   4        7.78       -9.53     17.34 o 
  -9  13   4      307.38      281.97     25.77 o 
  -8  13   4     2005.77     2051.65     58.09 o 
  -7  13   4       10.61       10.66     11.65 o 
  -6  13   4      993.22      939.16     17.84 o 
  -5  13   4       63.46       65.94      6.47 o 
  -4  13   4     1232.14     1189.74     18.05 o 
  -3  13   4        4.71        6.97      4.56 o 
  -2  13   4      574.83      499.78      9.56 o 
  -1  13   4      890.74      943.85     14.08 o 
   0  13   4     3712.93     3494.94     36.14 o 
   1  13   4     5567.03     6002.55     60.10 o 
   2  13   4     1679.85     1662.19     19.63 o 
   3  13   4      584.69      613.31     13.42 o 
   4  13   4      375.34      347.03     10.44 o 
   5  13   4       28.38       13.15      7.12 o 
   6  13   4      713.87      762.83     26.16 o 
   7  13   4        0.68       -4.48     14.34 o 
   8  13   4     1158.48     1129.54     44.41 o 
  -9  14   4       21.54       21.43     16.91 o 
  -8  14   4        0.58       -8.31     13.61 o 
  -7  14   4      740.46      732.66     21.31 o 
  -6  14   4       12.58       10.26      8.64 o 
  -5  14   4     4662.26     4553.22     62.60 o 
  -4  14   4        6.15       14.67      7.23 o 
  -3  14   4     5793.10     5808.90     73.89 o 
  -2  14   4       31.91       39.14      7.34 o 
  -1  14   4     5861.98     5847.04     67.16 o 
   0  14   4      274.23      282.59      7.55 o 
   1  14   4     1477.58     1313.64     15.64 o 
   2  14   4       46.52       58.67      4.88 o 
   3  14   4     7108.67     7113.34     97.76 o 
   4  14   4      111.79       96.80      7.69 o 
   5  14   4     2070.55     2121.16     35.99 o 
   6  14   4       67.79       65.73     11.64 o 
   7  14   4     1040.04      983.94     45.11 o 
   8  14   4        6.77      -12.77     21.79 o 
  -8  15   4      859.24      913.61     33.02 o 
  -7  15   4      514.51      495.94     18.13 o 
  -6  15   4       93.99       90.18      9.96 o 
  -5  15   4      223.15      210.20     11.16 o 
  -4  15   4     1342.63     1341.18     26.16 o 
  -3  15   4       92.08      104.52     10.84 o 
  -2  15   4     2723.16     2796.58     35.92 o 
  -1  15   4        4.88        0.03      4.63 o 
   0  15   4      854.96      756.26     10.32 o 
   1  15   4     1097.91     1128.92     15.45 o 
   2  15   4     2225.14     2285.55     30.32 o 
   3  15   4        0.29        1.93      5.69 o 
   4  15   4      896.12      789.62     18.10 o 
   5  15   4       84.69       85.95     10.69 o 
   6  15   4      832.76      908.38     28.77 o 
   7  15   4       14.71        3.43     17.92 o 
  -8  16   4      150.57      144.12     20.75 o 
  -7  16   4        2.14       24.33     12.72 o 
  -6  16   4      344.80      316.55     16.00 o 
  -5  16   4      919.29      911.42     18.74 o 
  -4  16   4      186.92      171.38     10.45 o 
  -3  16   4      208.98      242.05      9.10 o 
  -2  16   4      286.24      288.91      9.02 o 
  -1  16   4       61.41       75.82      5.60 o 
   0  16   4       10.70        9.33      4.32 o 
   1  16   4      376.34      386.86      9.58 o 
   2  16   4       21.19       19.03      7.32 o 
   3  16   4       47.12       43.90      7.34 o 
   4  16   4      852.38      877.75     19.62 o 
   5  16   4       44.57       61.81     12.06 o 
   6  16   4       92.69      105.29     18.65 o 
   7  16   4       49.07       32.82     20.90 o 
  -8  17   4      558.51      519.37     26.14 o 
  -7  17   4       46.57       35.56     12.95 o 
  -6  17   4      940.94     1008.47     35.46 o 
  -5  17   4      688.82      723.13     19.15 o 
  -4  17   4     1007.85      982.02     20.30 o 
  -3  17   4      960.16      929.23     18.50 o 
  -2  17   4      427.26      399.25     10.11 o 
  -1  17   4     1310.94     1351.35     18.53 o 
   0  17   4     2021.56     2091.21     24.24 o 
   1  17   4      322.11      319.81     12.76 o 
   2  17   4      907.76      902.91     16.34 o 
   3  17   4       31.87       19.75      6.70 o 
   4  17   4     1958.82     2042.56     37.39 o 
   5  17   4      227.96      164.54     12.33 o 
   6  17   4     1033.04     1143.82     53.62 o 
   7  17   4       18.49       14.42     24.37 o 
  -8  18   4       14.21       22.06     16.00 o 
  -7  18   4      747.17      838.74     25.21 o 
  -6  18   4      112.32       73.16     11.70 o 
  -5  18   4     1747.31     1741.01     38.89 o 
  -4  18   4       30.16       27.02     11.11 o 
  -3  18   4     3360.51     3489.12     57.89 o 
  -2  18   4      318.10      308.39      9.43 o 
  -1  18   4     8060.22     7871.93     85.34 o 
   0  18   4      236.78      226.13      7.62 o 
   1  18   4     8059.78     8021.46     90.41 o 
   2  18   4      229.74      229.89     15.34 o 
   3  18   4      117.72      123.79      7.79 o 
   4  18   4        6.24        3.18     10.59 o 
   5  18   4     1513.89     1507.49     48.90 o 
   6  18   4       95.31       92.70     18.74 o 
   7  18   4     1905.62     2089.73     72.28 o 
  -8  19   4       41.56       27.72     19.28 o 
  -7  19   4       78.98       41.05     14.10 o 
  -6  19   4     1618.97     1685.18     38.65 o 
  -5  19   4     1448.12     1428.10     37.80 o 
  -4  19   4      756.13      826.83     25.70 o 
  -3  19   4      151.39      151.46     18.26 o 
  -2  19   4      548.78      517.10     12.05 o 
  -1  19   4       40.61       40.43      5.59 o 
   0  19   4     1694.32     1740.05     24.16 o 
   1  19   4       33.18       39.04      6.61 o 
   2  19   4     2335.45     2191.98     35.62 o 
   3  19   4       19.13       12.13      7.59 o 
   4  19   4      343.90      429.01     24.64 o 
   5  19   4        6.22       17.49     20.78 o 
   6  19   4      195.13      171.87     24.42 o 
   7  19   4       38.04       44.63     22.12 o 
  -7  20   4      234.73      217.93     20.97 o 
  -6  20   4      295.32      296.67     18.46 o 
  -5  20   4        3.34       11.10     12.94 o 
  -4  20   4       38.94       37.92     16.41 o 
  -3  20   4        1.27        7.71     10.10 o 
  -2  20   4      537.63      513.37     12.78 o 
  -1  20   4       22.73       26.54      6.78 o 
   0  20   4        0.63        4.06      7.04 o 
   1  20   4        5.28        8.96      7.30 o 
   2  20   4      190.31      217.51     19.78 o 
   3  20   4      659.12      605.94     18.50 o 
   4  20   4        9.61       10.80     17.29 o 
   5  20   4       75.35       68.74     24.12 o 
   6  20   4      226.63      250.40     29.28 o 
  -7  21   4      251.69      200.85     19.65 o 
  -6  21   4     1439.42     1383.15     42.56 o 
  -5  21   4        1.17       -2.67     13.24 o 
  -4  21   4      872.97      817.34     29.61 o 
  -3  21   4       11.34       15.37      8.73 o 
  -2  21   4     3787.03     3916.82     68.82 o 
  -1  21   4      119.61      102.12      7.37 o 
   0  21   4     1550.39     1509.97     23.83 o 
   1  21   4      198.34      191.82      9.65 o 
   2  21   4     1465.65     1579.67     31.06 o 
   3  21   4       81.67       61.20     13.58 o 
   4  21   4      802.55      793.47     31.97 o 
   5  21   4      401.15      347.71     41.92 o 
   6  21   4     1065.64      977.40     42.69 o 
  -7  22   4      159.25      178.94     21.14 o 
  -6  22   4       69.05       42.13     17.62 o 
  -5  22   4     1352.70     1473.38     40.91 o 
  -4  22   4       23.42       12.95     14.34 o 
  -3  22   4     3627.28     3559.18     82.91 o 
  -2  22   4      805.00      810.21     26.51 o 
  -1  22   4     1414.14     1493.53     29.65 o 
   0  22   4      233.51      209.79      9.59 o 
   1  22   4     1207.95     1231.52     36.30 o 
   2  22   4      315.58      287.31     13.06 o 
   3  22   4     2928.31     2998.03     67.96 o 
   4  22   4        0.40       28.51     19.97 o 
   5  22   4     1160.87     1308.80     52.95 o 
   6  22   4        0.37        6.69     30.71 o 
  -6  23   4       46.26       43.36     18.44 o 
  -5  23   4      141.67      148.25     16.40 o 
  -4  23   4     1606.12     1643.27     42.64 o 
  -3  23   4     1013.67      906.00     28.34 o 
  -2  23   4      960.01     1047.43     27.87 o 
  -1  23   4       34.25       39.83      9.55 o 
   0  23   4      902.31      877.77     19.21 o 
   1  23   4      422.68      386.61     13.12 o 
   2  23   4      374.54      435.72     16.79 o 
   3  23   4       22.69       24.14     14.21 o 
   4  23   4      913.35      939.89     46.67 o 
   5  23   4       32.23        5.83     20.92 o 
  -6  24   4        5.86        4.34     18.67 o 
  -5  24   4        1.41        3.34     14.19 o 
  -4  24   4      392.63      390.75     24.03 o 
  -3  24   4       77.92       76.11     18.98 o 
  -2  24   4      145.07      110.86     20.57 o 
  -1  24   4       42.33       48.82      9.65 o 
   0  24   4       42.02       36.51     10.29 o 
   1  24   4      474.49      434.18     14.44 o 
   2  24   4        0.58        9.16      9.27 o 
   3  24   4       96.46       89.20     16.45 o 
   4  24   4       26.37       15.95     21.20 o 
   5  24   4      495.60      464.61     59.10 o 
  -6  25   4      182.29      180.63     24.94 o 
  -5  25   4      262.85      212.25     19.59 o 
  -4  25   4     3099.75     3137.74     89.79 o 
  -3  25   4      165.96      186.38     25.05 o 
  -2  25   4     2440.38     2503.44     52.61 o 
  -1  25   4      248.93      252.32     20.22 o 
   0  25   4      540.93      657.93     22.74 o 
   1  25   4       64.24       53.91     12.63 o 
   2  25   4      216.63      217.12     14.51 o 
   3  25   4        1.75      -10.46     21.13 o 
   4  25   4      484.94      495.87     27.36 o 
   5  25   4       21.71        8.65     29.83 o 
  -5  26   4      302.94      346.98     33.36 o 
  -4  26   4       62.57       40.59     15.40 o 
  -3  26   4     1370.57     1404.72     44.69 o 
  -2  26   4        7.62      -14.17     14.17 o 
  -1  26   4     2565.32     2632.68     49.60 o 
   0  26   4       11.87       13.16     11.87 o 
   1  26   4     1365.19     1534.06     38.73 o 
   2  26   4       25.19       27.84     13.87 o 
   3  26   4     1643.41     1768.23     62.17 o 
   4  26   4        0.57       -2.66     19.11 o 
  -5  27   4       89.19       -0.89     27.34 o 
  -4  27   4       90.90       86.21     22.60 o 
  -3  27   4       51.50       50.53     21.70 o 
  -2  27   4     1215.33     1274.35     50.31 o 
  -1  27   4       81.79       59.45     22.32 o 
   0  27   4      699.79      747.26     25.56 o 
   1  27   4        3.08        1.92     12.69 o 
   2  27   4      519.45      516.84     22.95 o 
   3  27   4       32.54       29.17     17.27 o 
   4  27   4      328.67      278.54     29.63 o 
  -4  28   4        3.96        6.26     23.31 o 
  -3  28   4       20.82       23.12     16.52 o 
  -2  28   4      166.55      156.76     35.40 o 
  -1  28   4       84.20       92.27     25.34 o 
   0  28   4      243.79      273.12     21.70 o 
   1  28   4       89.92      107.66     13.88 o 
   2  28   4       18.79       11.46     15.34 o 
   3  28   4        2.67       -8.03     22.02 o 
  -3  29   4       47.75       27.47     23.06 o 
  -2  29   4      299.46      306.80     29.22 o 
  -1  29   4      191.12      168.54     22.18 o 
   0  29   4      346.13      387.57     32.87 o 
   1  29   4        0.18       -1.94     16.26 o 
   2  29   4      217.20      265.88     24.55 o 
  -2  30   4       96.01       57.76     23.29 o 
  -1  30   4     1579.69     1737.97     52.07 o 
   0  30   4        0.67        9.62     23.10 o 
   1  30   4     1108.87     1186.33     42.37 o 
  -9   0   5     1203.98     1168.01     42.30 o 
  -7   0   5     1381.17     1379.46     27.87 o 
  -5   0   5     5452.41     5247.57     80.77 o 
  -3   0   5      681.79      562.17     12.81 o 
  -1   0   5       62.13       98.36      3.67 o 
   1   0   5    19476.20    20413.02    357.92 o 
   3   0   5     8451.70     8561.02    135.75 o 
   5   0   5     1634.05     1708.15     28.94 o 
   7   0   5      182.48      206.74     15.09 o 
  -9   1   5       20.53       20.35     11.54 o 
  -8   1   5      152.67      148.38     10.07 o 
  -7   1   5       71.55       45.18      7.30 o 
  -6   1   5     1233.74     1233.28     17.17 o 
  -5   1   5      192.82      148.65      5.03 o 
  -4   1   5     1816.35     1606.41     19.01 o 
  -3   1   5     2171.23     2118.89     22.70 o 
  -2   1   5     4463.41     4306.43     45.10 o 
  -1   1   5     5207.96     5397.25     50.45 o 
   0   1   5     4431.40     4457.79     37.97 o 
   1   1   5      255.76      251.77      4.68 o 
   2   1   5     7370.03     7466.33     82.28 o 
   3   1   5        7.61       13.30      3.59 o 
   4   1   5     2741.93     2702.46     31.66 o 
   5   1   5      812.82      803.25     14.94 o 
   6   1   5      791.80      759.71     15.49 o 
   7   1   5      560.39      544.17     15.07 o 
   8   1   5      893.61      871.83     29.95 o 
  -9   2   5        1.89        6.69     12.03 o 
  -8   2   5      338.82      375.99     12.48 o 
  -7   2   5      247.75      255.08      9.97 o 
  -6   2   5      215.99      195.97      7.26 o 
  -5   2   5      103.22      106.60      4.82 o 
  -4   2   5      874.10      844.27     12.00 o 
  -3   2   5      287.13      337.20      6.15 o 
  -2   2   5     2770.20     2734.83     28.92 o 
  -1   2   5        4.51        5.99      1.61 o 
   0   2   5     2352.62     2529.98     23.91 o 
   1   2   5      134.74      197.10      4.40 o 
   2   2   5     1244.66     1144.14     14.17 o 
   3   2   5     1971.16     2303.57     23.65 o 
   4   2   5      414.21      373.36      8.98 o 
   5   2   5        4.42        4.31      5.43 o 
   6   2   5        8.03        8.98      7.04 o 
   7   2   5      383.15      372.92     14.50 o 
   8   2   5       13.62       25.66     15.69 o 
  -9   3   5       44.73       53.30     13.79 o 
  -8   3   5      268.03      302.58     15.53 o 
  -7   3   5      811.54      743.44     14.39 o 
  -6   3   5      193.93      182.52      7.13 o 
  -5   3   5     1132.16     1141.02     14.79 o 
  -4   3   5     7998.37     8284.80     92.49 o 
  -3   3   5      281.21      225.05      4.72 o 
  -2   3   5     6757.98     6681.74     58.84 o 
  -1   3   5     4672.08     5112.17     44.56 o 
   0   3   5      289.76      196.79      3.87 o 
   1   3   5     2737.66     2873.76     29.10 o 
   2   3   5     2375.45     2345.20     23.47 o 
   3   3   5      639.16      599.26     13.29 o 
   4   3   5     2510.65     2378.15     29.54 o 
   5   3   5      441.85      435.73     13.25 o 
   6   3   5     1192.46     1217.77     22.10 o 
   7   3   5      357.30      315.44     13.86 o 
   8   3   5      163.66      152.38     15.27 o 
  -9   4   5     1364.22     1464.25     34.20 o 
  -8   4   5        6.70       10.92     10.70 o 
  -7   4   5     1135.65     1198.36     20.60 o 
  -6   4   5      228.25      230.82      9.52 o 
  -5   4   5     1205.92     1110.86     14.41 o 
  -4   4   5      366.54      367.18      7.28 o 
  -3   4   5     1543.02     1255.78     15.50 o 
  -2   4   5      578.43      682.80      7.85 o 
  -1   4   5     9076.59     9469.60     95.20 o 
   0   4   5     1721.16     1752.29     20.44 o 
   1   4   5     6323.29     6411.72     64.84 o 
   2   4   5       65.74       68.18      3.36 o 
   3   4   5     6426.87     6698.16     83.47 o 
   4   4   5      854.80      888.45     14.32 o 
   5   4   5     2470.47     2440.24     33.51 o 
   6   4   5      298.26      314.24     11.86 o 
   7   4   5     3856.39     3825.77     64.93 o 
   8   4   5      192.53      177.51     20.72 o 
  -9   5   5      464.29      481.34     19.94 o 
  -8   5   5     1262.81     1306.87     28.35 o 
  -7   5   5      596.88      604.76     14.88 o 
  -6   5   5     2072.32     2009.34     25.43 o 
  -5   5   5       11.07       11.36      3.98 o 
  -4   5   5      544.86      495.79      8.29 o 
  -3   5   5      186.45      174.29      5.49 o 
  -2   5   5      418.91      295.83      6.36 o 
  -1   5   5      161.36      129.59      2.64 o 
   0   5   5    12581.78    12903.24    148.23 o 
   1   5   5      622.23      558.53      7.84 o 
   2   5   5     4620.36     4843.12     54.88 o 
   3   5   5     2304.97     2363.01     31.78 o 
   4   5   5     1535.80     1445.71     21.72 o 
   5   5   5       10.56       16.91      6.37 o 
   6   5   5     1190.34     1215.91     23.26 o 
   7   5   5       89.48       68.54     11.58 o 
   8   5   5     1128.59     1148.41     61.30 o 
  -9   6   5       49.44       46.11     13.28 o 
  -8   6   5      338.19      319.13     14.40 o 
  -7   6   5      220.87      234.08      9.71 o 
  -6   6   5     1717.28     1787.98     24.11 o 
  -5   6   5     1055.61     1156.64     16.24 o 
  -4   6   5     2263.47     2194.81     22.70 o 
  -3   6   5      333.11      395.69      6.49 o 
  -2   6   5     3080.30     3054.40     35.60 o 
  -1   6   5      236.48      234.39      5.16 o 
   0   6   5     6886.60     7207.07     82.62 o 
   1   6   5     1360.81     1430.34     16.92 o 
   2   6   5     1179.59     1012.16     11.64 o 
   3   6   5       74.38      105.72      4.03 o 
   4   6   5      125.16      133.54      6.75 o 
   5   6   5      444.81      509.28     17.17 o 
   6   6   5     1079.85     1097.42     21.24 o 
   7   6   5        2.28       -4.34     11.91 o 
   8   6   5       41.74       37.87     15.82 o 
  -9   7   5        3.70        1.82     12.71 o 
  -8   7   5      378.09      405.27     15.70 o 
  -7   7   5        8.68        6.63      7.01 o 
  -6   7   5     1875.21     1915.86     27.95 o 
  -5   7   5      954.29      860.11     13.49 o 
  -4   7   5      126.28       81.40      4.70 o 
  -3   7   5     6485.41     6884.39     72.05 o 
  -2   7   5     1143.42     1022.36     13.28 o 
  -1   7   5     3130.53     3314.97     31.49 o 
   0   7   5     8096.52     8007.79     91.01 o 
   1   7   5     5935.47     6336.49     67.21 o 
   2   7   5     5206.08     5303.09     56.13 o 
   3   7   5      158.46      147.19      6.80 o 
   4   7   5     1977.97     2019.24     28.50 o 
   5   7   5        7.35        9.20      6.21 o 
   6   7   5      953.93      909.68     16.80 o 
   7   7   5       19.62        3.97     10.63 o 
   8   7   5       21.76        8.21     15.10 o 
  -9   8   5      150.39      137.87     21.17 o 
  -8   8   5       81.45       86.36     13.31 o 
  -7   8   5     1554.94     1536.29     27.54 o 
  -6   8   5       25.35       27.53      6.55 o 
  -5   8   5      399.20      347.42     12.60 o 
  -4   8   5       24.01       31.45      4.40 o 
  -3   8   5     9134.01     9363.13    102.03 o 
  -2   8   5      262.08      246.48      4.84 o 
  -1   8   5     7297.28     6911.87     64.97 o 
   0   8   5      224.97      213.89      4.34 o 
   1   8   5     5179.56     5446.53     49.36 o 
   2   8   5      110.14       93.88      3.21 o 
   3   8   5     4749.75     4627.41     51.46 o 
   4   8   5      369.16      381.64     12.61 o 
   5   8   5     7272.74     7501.81     94.91 o 
   6   8   5      269.81      260.07     12.41 o 
   7   8   5      971.77     1012.41     27.27 o 
   8   8   5        8.50       14.81     19.69 o 
  -9   9   5       47.02       48.55     13.10 o 
  -8   9   5      151.56      169.26     19.52 o 
  -7   9   5      206.78      204.41     19.88 o 
  -6   9   5       84.17       80.46      7.36 o 
  -5   9   5      765.91      772.30     14.37 o 
  -4   9   5      666.11      565.68      9.41 o 
  -3   9   5      901.69      822.92     11.39 o 
  -2   9   5     1353.22     1313.04     14.80 o 
  -1   9   5       12.36       13.29      2.17 o 
   0   9   5      761.70      713.36      9.20 o 
   1   9   5     1950.68     1910.06     20.10 o 
   2   9   5     3712.85     3860.62     41.27 o 
   3   9   5      885.81      839.92     12.97 o 
   4   9   5     2421.24     2482.77     35.90 o 
   5   9   5       49.80       39.95     10.56 o 
   6   9   5     1920.69     1953.15     33.09 o 
   7   9   5      331.34      333.57     20.31 o 
   8   9   5      698.58      668.04     36.27 o 
  -9  10   5       54.47       35.40     19.41 o 
  -8  10   5      376.79      394.29     17.66 o 
  -7  10   5        2.91        3.33      7.98 o 
  -6  10   5     3927.92     3878.17     54.68 o 
  -5  10   5        0.19       -4.68      5.86 o 
  -4  10   5     2586.64     2512.63     31.44 o 
  -3  10   5      137.81      155.99      5.36 o 
  -2  10   5     2647.35     2781.85     31.06 o 
  -1  10   5      361.24      349.82      6.95 o 
   0  10   5     3053.19     2821.87     28.47 o 
   1  10   5      273.64      305.00      5.94 o 
   2  10   5     5377.51     5625.32     55.41 o 
   3  10   5       15.14       16.56      4.89 o 
   4  10   5     1565.28     1540.85     25.74 o 
   5  10   5      150.44      145.21     12.35 o 
   6  10   5       24.70       26.09     10.48 o 
   7  10   5       57.29       56.16     16.34 o 
   8  10   5       95.78       85.71     22.14 o 
  -9  11   5      113.76      111.49     22.13 o 
  -8  11   5      381.07      411.34     20.19 o 
  -7  11   5      472.15      475.60     14.43 o 
  -6  11   5      118.47       95.40      8.51 o 
  -5  11   5      519.76      552.29     13.24 o 
  -4  11   5     1101.01     1134.13     16.00 o 
  -3  11   5      673.93      613.12      9.54 o 
  -2  11   5     2188.44     2183.69     23.60 o 
  -1  11   5     3241.99     3226.63     35.17 o 
   0  11   5     6311.84     6341.80     64.05 o 
   1  11   5      296.24      282.27      5.06 o 
   2  11   5     1535.30     1478.13     16.73 o 
   3  11   5      386.23      357.55      8.26 o 
   4  11   5     5003.51     4888.46     77.15 o 
   5  11   5        9.27       25.97      7.28 o 
   6  11   5      986.63     1007.18     38.69 o 
   7  11   5      477.67      494.89     25.51 o 
   8  11   5      489.65      452.46     26.11 o 
  -9  12   5      387.05      424.90     28.50 o 
  -8  12   5       84.29       86.56     13.83 o 
  -7  12   5      393.33      426.15     17.92 o 
  -6  12   5      699.26      672.33     17.83 o 
  -5  12   5     3509.58     3617.25     46.11 o 
  -4  12   5       97.01      100.21      7.19 o 
  -3  12   5     1749.31     1594.45     21.02 o 
  -2  12   5       45.50       49.78      4.15 o 
  -1  12   5     8332.58     8364.23     90.26 o 
   0  12   5      522.85      584.86      8.34 o 
   1  12   5     4152.01     3914.81     37.99 o 
   2  12   5        1.00        3.49      3.40 o 
   3  12   5     3769.95     3906.20     57.26 o 
   4  12   5      770.65      747.43     16.37 o 
   5  12   5     2395.06     2292.27     44.54 o 
   6  12   5      136.44       96.25     18.37 o 
   7  12   5     1297.34     1300.76     44.83 o 
   8  12   5       48.03       44.52     16.49 o 
  -9  13   5       23.22       45.16     17.60 o 
  -8  13   5       12.73       11.80     14.66 o 
  -7  13   5      363.30      398.94     16.86 o 
  -6  13   5      104.88      128.14      9.00 o 
  -5  13   5     2113.09     2097.26     33.49 o 
  -4  13   5      510.06      511.79     14.43 o 
  -3  13   5      301.08      328.56      6.99 o 
  -2  13   5     1215.84     1129.01     17.20 o 
  -1  13   5     2035.27     1973.80     23.81 o 
   0  13   5      946.88      968.32     13.26 o 
   1  13   5     3592.13     3857.27     37.86 o 
   2  13   5     1771.58     1696.96     21.72 o 
   3  13   5     1532.95     1597.09     26.30 o 
   4  13   5     1438.46     1510.97     27.36 o 
   5  13   5       58.77       77.24     15.83 o 
   6  13   5      823.07      956.32     40.80 o 
   7  13   5        2.55       35.84     26.95 o 
  -8  14   5      440.25      441.99     21.18 o 
  -7  14   5       38.93       47.57      9.89 o 
  -6  14   5      104.69      100.69      8.99 o 
  -5  14   5      158.92      131.63      9.12 o 
  -4  14   5     2871.16     2954.35     42.97 o 
  -3  14   5       20.59       25.59      4.75 o 
  -2  14   5     4944.14     4701.88     53.50 o 
  -1  14   5      221.58      224.09      7.27 o 
   0  14   5     1769.66     1702.87     21.00 o 
   1  14   5        4.22        2.92      3.22 o 
   2  14   5      189.70      154.81      6.19 o 
   3  14   5      243.65      260.32     12.21 o 
   4  14   5      461.96      507.94     20.86 o 
   5  14   5      295.50      303.25     20.99 o 
   6  14   5      274.60      293.50     27.52 o 
   7  14   5      262.41      238.32     25.90 o 
  -8  15   5      244.70      234.40     18.22 o 
  -7  15   5      128.30      115.00     13.53 o 
  -6  15   5      623.26      669.31     17.22 o 
  -5  15   5      556.07      507.39     12.99 o 
  -4  15   5      289.26      270.77     10.53 o 
  -3  15   5     1585.93     1620.75     22.83 o 
  -2  15   5     3944.48     4007.48     47.49 o 
  -1  15   5      979.31      979.67     13.40 o 
   0  15   5     1294.77     1246.57     15.38 o 
   1  15   5       34.78       40.68      4.22 o 
   2  15   5     5574.92     5540.66     71.57 o 
   3  15   5      345.08      357.99     15.70 o 
   4  15   5      850.64      837.13     26.27 o 
   5  15   5     1235.29     1203.50     37.47 o 
   6  15   5      797.26      802.55     35.68 o 
   7  15   5      117.64      143.67     29.94 o 
  -8  16   5       86.56      105.47     17.10 o 
  -7  16   5      318.59      340.75     26.27 o 
  -6  16   5       53.80       61.52     11.75 o 
  -5  16   5      663.94      677.04     17.01 o 
  -4  16   5     1081.28     1126.14     22.59 o 
  -3  16   5     1096.31     1081.45     19.06 o 
  -2  16   5       23.40       13.34      5.49 o 
  -1  16   5      709.31      650.01     12.38 o 
   0  16   5       18.12       22.61      4.16 o 
   1  16   5     6368.52     6556.49     74.53 o 
   2  16   5      717.51      693.03     16.53 o 
   3  16   5     4769.18     4778.02    107.91 o 
   4  16   5        4.33        8.60     13.84 o 
   5  16   5      885.00      965.96     34.77 o 
   6  16   5       13.83       -6.70     17.67 o 
   7  16   5      410.09      429.68     27.41 o 
  -8  17   5      329.26      338.88     27.86 o 
  -7  17   5      294.61      284.59     19.05 o 
  -6  17   5      810.94      809.29     23.66 o 
  -5  17   5       12.82       16.08      9.02 o 
  -4  17   5     1493.66     1482.68     29.56 o 
  -3  17   5     2274.64     2280.43     33.98 o 
  -2  17   5     2426.66     2417.95     33.72 o 
  -1  17   5     2566.01     2660.51     35.17 o 
   0  17   5     1064.69     1076.78     16.39 o 
   1  17   5       22.37       12.74      6.11 o 
   2  17   5       22.94       30.20      7.19 o 
   3  17   5      278.29      262.59     25.02 o 
   4  17   5      593.00      606.82     27.54 o 
   5  17   5      614.36      565.27     33.11 o 
   6  17   5      148.36      146.85     24.65 o 
   7  17   5      435.95      457.61     40.92 o 
  -8  18   5        9.56       -4.17     18.95 o 
  -7  18   5        3.43       21.19     13.90 o 
  -6  18   5      388.22      404.93     17.00 o 
  -5  18   5      771.55      752.39     23.87 o 
  -4  18   5      621.23      605.87     24.96 o 
  -3  18   5       93.62       75.18      7.50 o 
  -2  18   5      827.58      895.60     17.33 o 
  -1  18   5        4.61        5.18      5.30 o 
   0  18   5      686.71      633.93     13.95 o 
   1  18   5        0.21        6.55      6.53 o 
   2  18   5     1483.60     1437.60     34.17 o 
   3  18   5      505.79      492.20     37.05 o 
   4  18   5      455.26      494.31     56.23 o 
   5  18   5       37.25       32.10     20.34 o 
   6  18   5      155.37      130.89     30.06 o 
  -7  19   5       50.44       32.05     15.47 o 
  -6  19   5       53.14       51.17     12.67 o 
  -5  19   5      489.55      508.02     21.84 o 
  -4  19   5     1258.61     1338.02     32.30 o 
  -3  19   5      648.70      607.67     14.44 o 
  -2  19   5      780.27      762.09     17.14 o 
  -1  19   5        5.72        9.23      5.80 o 
   0  19   5     2427.74     2592.54     36.49 o 
   1  19   5     1717.17     1797.55     26.94 o 
   2  19   5      410.04      417.95     17.14 o 
   3  19   5      183.68      154.44     21.84 o 
   4  19   5      783.33      744.99     26.59 o 
   5  19   5      205.55      197.16     36.88 o 
   6  19   5      225.26      210.40     26.69 o 
  -7  20   5      626.75      633.28     26.44 o 
  -6  20   5      276.44      243.49     16.30 o 
  -5  20   5      219.46      251.19     17.85 o 
  -4  20   5       20.56       12.55     16.12 o 
  -3  20   5     2979.27     3132.82     50.08 o 
  -2  20   5       67.65       69.58      8.56 o 
  -1  20   5     3226.13     3229.86     48.36 o 
   0  20   5      253.40      269.74      9.79 o 
   1  20   5      396.52      445.16     12.89 o 
   2  20   5      316.50      308.04     17.06 o 
   3  20   5      783.19      829.50     31.50 o 
   4  20   5       11.09       12.89     17.28 o 
   5  20   5     1574.47     1731.19     80.61 o 
   6  20   5       70.50       57.46     25.43 o 
  -7  21   5      386.96      482.59     29.69 o 
  -6  21   5      399.75      455.74     25.31 o 
  -5  21   5      516.45      520.68     20.43 o 
  -4  21   5       32.99       39.68     22.15 o 
  -3  21   5      564.15      570.27     18.09 o 
  -2  21   5       67.69       63.65      7.89 o 
  -1  21   5       14.80       11.61      7.35 o 
   0  21   5     1766.30     1766.25     40.22 o 
   1  21   5      185.49      162.00     11.35 o 
   2  21   5     2678.31     2603.83     46.43 o 
   3  21   5       64.32       61.19     19.86 o 
   4  21   5      287.59      270.36     23.68 o 
   5  21   5      106.82       91.45     23.61 o 
   6  21   5      156.52      121.16     31.68 o 
  -6  22   5      220.90      227.51     22.76 o 
  -5  22   5      327.80      312.41     22.93 o 
  -4  22   5      263.59      256.64     18.89 o 
  -3  22   5       19.86       31.63     11.54 o 
  -2  22   5     1611.87     1571.33     31.31 o 
  -1  22   5      191.45      173.31     10.45 o 
   0  22   5      930.10      929.61     21.71 o 
   1  22   5      939.50      885.98     26.70 o 
   2  22   5      132.15      129.99     12.50 o 
   3  22   5      220.47      260.45     29.20 o 
   4  22   5      430.66      504.73     32.81 o 
   5  22   5        2.97      -13.56     19.38 o 
  -6  23   5      473.89      432.03     27.30 o 
  -5  23   5       57.17       10.86     15.26 o 
  -4  23   5      552.95      594.23     30.62 o 
  -3  23   5       42.29       46.94     21.22 o 
  -2  23   5      204.23      228.70     10.84 o 
  -1  23   5      438.93      442.45     19.05 o 
   0  23   5      397.14      419.63     13.79 o 
   1  23   5       53.41       54.72     10.66 o 
   2  23   5      890.28      898.28     25.57 o 
   3  23   5     1016.84     1076.80     33.77 o 
   4  23   5      173.90      140.32     29.62 o 
   5  23   5        7.16       60.97     28.69 o 
  -6  24   5       47.82       20.32     20.54 o 
  -5  24   5     1872.65     1959.52     57.83 o 
  -4  24   5        4.23       13.40     17.43 o 
  -3  24   5      874.70      924.37     30.79 o 
  -2  24   5      422.88      389.39     16.68 o 
  -1  24   5     2501.92     2594.74     59.55 o 
   0  24   5       75.02       61.66     13.89 o 
   1  24   5     1870.00     1913.55     38.45 o 
   2  24   5       47.20       24.19     12.91 o 
   3  24   5      396.71      386.21     21.09 o 
   4  24   5       37.53        1.16     19.22 o 
  -5  25   5      697.90      697.19     33.89 o 
  -4  25   5      385.10      430.02     24.67 o 
  -3  25   5       34.77       52.04     26.94 o 
  -2  25   5     1171.72     1183.72     37.00 o 
  -1  25   5      645.02      612.24     22.02 o 
   0  25   5      260.09      244.33     18.56 o 
   1  25   5      367.21      350.55     21.66 o 
   2  25   5       28.43       53.69     13.06 o 
   3  25   5        9.13        8.55     16.42 o 
   4  25   5      536.34      478.33     42.39 o 
  -5  26   5       31.95       38.24     23.17 o 
  -4  26   5      301.91      300.36     22.83 o 
  -3  26   5        2.61       49.64     23.34 o 
  -2  26   5        9.56       47.88     15.21 o 
  -1  26   5      248.04      249.05     23.78 o 
   0  26   5      500.93      469.87     25.60 o 
   1  26   5        0.27        0.16     14.71 o 
   2  26   5      346.80      338.64     17.89 o 
   3  26   5      119.22      107.07     21.94 o 
   4  26   5       58.75       57.24     31.35 o 
  -4  27   5        9.28        2.02     20.58 o 
  -3  27   5       30.42       36.71     37.35 o 
  -2  27   5      321.87      403.75     43.32 o 
  -1  27   5        3.88        9.11     14.96 o 
   0  27   5      727.59      743.30     28.36 o 
   1  27   5      116.49      140.60     14.60 o 
   2  27   5      669.61      628.47     23.37 o 
   3  27   5      122.46       72.93     19.76 o 
  -3  28   5     1580.12     1595.68     58.80 o 
  -2  28   5       71.74       36.25     30.03 o 
  -1  28   5      538.42      540.14     34.16 o 
   0  28   5        0.11       19.07     18.87 o 
   1  28   5     1625.87     1719.08     47.40 o 
   2  28   5        9.78        0.33     16.92 o 
  -2  29   5      339.89      393.53     33.19 o 
  -1  29   5      993.31      922.40     41.19 o 
   0  29   5       62.02       35.76     18.25 o 
   1  29   5      100.50      107.66     19.65 o 
  -8   0   6      617.31      679.10     21.87 o 
  -6   0   6     8573.59     8646.77    144.40 o 
  -4   0   6     6062.01     6151.92    104.27 o 
  -2   0   6     4030.46     3969.37     65.64 o 
   0   0   6     5825.78     5584.35     78.18 o 
   2   0   6     1491.65     1272.48     27.81 o 
   4   0   6     3185.51     3360.77     50.83 o 
   6   0   6     3195.05     3368.35     62.49 o 
   8   0   6      462.00      470.30     47.50 o 
  -9   1   6      106.37       90.51     11.85 o 
  -8   1   6       20.25        2.84      8.42 o 
  -7   1   6      971.20      979.66     17.32 o 
  -6   1   6       45.58       70.18      6.49 o 
  -5   1   6     2943.74     2951.00     31.96 o 
  -4   1   6      297.17      327.43      7.21 o 
  -3   1   6     6580.34     6627.05     75.25 o 
  -2   1   6     2048.02     2101.25     24.12 o 
  -1   1   6       28.00       38.06      2.68 o 
   0   1   6     5212.21     5614.46     51.97 o 
   1   1   6      607.23      453.80      7.20 o 
   2   1   6      788.84      670.05     10.79 o 
   3   1   6     1151.35     1138.94     15.61 o 
   4   1   6     1273.22     1240.58     17.12 o 
   5   1   6     1751.51     1765.74     23.67 o 
   6   1   6      722.42      758.15     18.34 o 
   7   1   6        8.83       16.16     10.71 o 
   8   1   6       69.22       23.17     23.10 o 
  -9   2   6       44.80       50.54     11.66 o 
  -8   2   6        8.32        9.46      8.55 o 
  -7   2   6      332.97      320.90     11.26 o 
  -6   2   6     1985.66     2011.08     24.96 o 
  -5   2   6       23.01       16.78      4.84 o 
  -4   2   6       47.69       56.75      4.28 o 
  -3   2   6     4267.13     4287.58     44.86 o 
  -2   2   6     2774.46     2932.42     34.34 o 
  -1   2   6    10766.17    11550.82    111.63 o 
   0   2   6     2593.71     2767.56     26.61 o 
   1   2   6     2650.04     2634.02     25.10 o 
   2   2   6       48.08       31.89      4.04 o 
   3   2   6       35.51       33.95      4.34 o 
   4   2   6       90.24       95.20      8.48 o 
   5   2   6     1099.93     1054.33     17.24 o 
   6   2   6      238.71      217.72     10.14 o 
   7   2   6     1514.58     1525.40     33.86 o 
   8   2   6      225.67      183.38     30.44 o 
  -9   3   6      370.73      359.46     17.48 o 
  -8   3   6       36.90       45.87      9.44 o 
  -7   3   6      428.75      400.09     11.52 o 
  -6   3   6        8.27       10.13      5.00 o 
  -5   3   6     1303.34     1298.98     16.25 o 
  -4   3   6     1403.66     1367.71     16.83 o 
  -3   3   6     3201.99     3187.83     33.69 o 
  -2   3   6     2622.12     2915.38     29.05 o 
  -1   3   6    12925.31    13368.15    126.10 o 
   0   3   6      513.26      441.15      7.23 o 
   1   3   6     3264.89     3352.20     31.31 o 
   2   3   6      309.27      259.27      5.73 o 
   3   3   6     1244.64     1197.88     19.27 o 
   4   3   6      532.43      511.51     11.54 o 
   5   3   6       94.14       98.76      6.85 o 
   6   3   6     2462.97     2417.60     42.45 o 
   7   3   6      202.82      206.24     18.12 o 
   8   3   6       14.84        2.01     24.71 o 
  -9   4   6       39.90       38.82     12.68 o 
  -8   4   6     2104.57     2065.19     36.45 o 
  -7   4   6       14.92       27.75      9.41 o 
  -6   4   6     2664.57     2820.94     32.85 o 
  -5   4   6       10.17       23.64      5.00 o 
  -4   4   6     6193.04     6146.92     67.81 o 
  -3   4   6        0.84        5.85      3.52 o 
  -2   4   6     5931.54     5933.96     58.86 o 
  -1   4   6      271.98      301.62      4.45 o 
   0   4   6     1326.61     1026.02     12.84 o 
   1   4   6        1.33        1.12      2.79 o 
   2   4   6     4018.34     4015.25     41.59 o 
   3   4   6      638.75      648.47     16.74 o 
   4   4   6     1849.62     1923.84     30.92 o 
   5   4   6       14.14        9.07      6.49 o 
   6   4   6      341.85      334.21     11.59 o 
   7   4   6      102.65       94.28     10.29 o 
   8   4   6      259.35      252.77     27.26 o 
  -9   5   6      119.06      150.38     12.90 o 
  -8   5   6       40.84       33.47      9.84 o 
  -7   5   6      315.56      329.94     15.17 o 
  -6   5   6      415.68      431.93     13.59 o 
  -5   5   6     3566.83     3518.03     41.57 o 
  -4   5   6      624.72      598.19      9.42 o 
  -3   5   6     2411.11     2470.81     25.14 o 
  -2   5   6     4813.02     4863.55     47.86 o 
  -1   5   6      393.42      284.66      6.17 o 
   0   5   6     1156.15     1103.42     14.12 o 
   1   5   6       37.63       27.37      2.98 o 
   2   5   6     1564.43     1527.20     16.82 o 
   3   5   6     3195.78     3115.55     44.03 o 
   4   5   6     1041.44      962.84     19.33 o 
   5   5   6      928.09      920.60     20.33 o 
   6   5   6       28.35        8.19      9.53 o 
   7   5   6      339.33      275.17     18.38 o 
   8   5   6        8.01      -17.73     17.73 o 
  -9   6   6       13.72       28.29     15.16 o 
  -8   6   6       82.22       91.04     12.99 o 
  -7   6   6      269.91      275.44     11.72 o 
  -6   6   6      245.32      245.08      9.19 o 
  -5   6   6     1625.10     1614.98     22.68 o 
  -4   6   6      464.57      502.59     10.35 o 
  -3   6   6     2608.44     2725.75     28.87 o 
  -2   6   6      387.11      405.20      6.62 o 
  -1   6   6     2457.75     2592.70     27.31 o 
   0   6   6        0.03       14.03      4.32 o 
   1   6   6      443.73      353.96      6.22 o 
   2   6   6        3.54        4.14      3.11 o 
   3   6   6     4736.98     4788.83     57.33 o 
   4   6   6     1537.35     1605.99     27.32 o 
   5   6   6     3410.94     3446.38     55.79 o 
   6   6   6       13.53       13.45      9.07 o 
   7   6   6       61.10       65.26     16.32 o 
   8   6   6      645.17      502.01     28.12 o 
  -9   7   6       20.73       57.60     13.14 o 
  -8   7   6      518.58      534.66     21.00 o 
  -7   7   6     1954.30     2027.14     31.35 o 
  -6   7   6     1075.71     1075.60     17.95 o 
  -5   7   6     4289.81     4291.02     54.08 o 
  -4   7   6     1136.01     1195.92     17.25 o 
  -3   7   6     1449.76     1410.15     16.61 o 
  -2   7   6     1151.22     1119.25     14.85 o 
  -1   7   6      518.09      440.03      6.62 o 
   0   7   6     2540.45     2701.58     30.08 o 
   1   7   6     2443.51     2333.51     27.86 o 
   2   7   6      563.11      471.49      9.29 o 
   3   7   6     1372.03     1385.70     18.73 o 
   4   7   6      487.44      519.34     15.46 o 
   5   7   6     1121.63     1125.93     23.59 o 
   6   7   6       12.49        3.65     12.25 o 
   7   7   6      847.78      814.06     28.68 o 
   8   7   6      160.05      172.53     35.33 o 
  -9   8   6       73.21       88.72     12.70 o 
  -8   8   6      935.03     1046.67     30.84 o 
  -7   8   6        1.11        3.38      8.18 o 
  -6   8   6     1029.46     1003.69     18.81 o 
  -5   8   6        0.78        8.09      6.11 o 
  -4   8   6     6185.95     6228.35     68.86 o 
  -3   8   6       28.76       38.28      3.91 o 
  -2   8   6     3841.04     3627.42     39.53 o 
  -1   8   6        4.04        1.99      2.90 o 
   0   8   6     1684.40     1490.97     17.18 o 
   1   8   6      117.29      145.82      8.31 o 
   2   8   6     1566.79     1528.71     20.11 o 
   3   8   6       13.35       18.39      5.13 o 
   4   8   6     2728.55     2724.78     54.60 o 
   5   8   6      393.65      392.49     23.04 o 
   6   8   6       55.55       64.32     12.38 o 
   7   8   6      120.70      118.25     17.31 o 
   8   8   6      267.02      242.59     25.42 o 
  -9   9   6      434.05      425.27     21.65 o 
  -8   9   6        2.06       -1.73     10.60 o 
  -7   9   6     1763.33     1784.73     32.23 o 
  -6   9   6      450.79      461.26     11.61 o 
  -5   9   6      362.08      376.72     10.37 o 
  -4   9   6     4659.28     4783.94     55.52 o 
  -3   9   6     3677.43     3607.60     42.01 o 
  -2   9   6     1309.86     1251.95     14.45 o 
  -1   9   6     2822.74     2892.05     29.91 o 
   0   9   6     1273.62     1129.20     14.13 o 
   1   9   6     2912.71     2828.83     33.84 o 
   2   9   6      584.53      550.38      8.74 o 
   3   9   6     1030.73     1068.10     17.73 o 
   4   9   6      337.27      364.93     15.93 o 
   5   9   6      587.86      585.09     20.40 o 
   6   9   6       26.05       25.97     12.21 o 
   7   9   6      110.18       98.05     16.93 o 
  -9  10   6       35.02       23.39     17.86 o 
  -8  10   6       13.18        6.34     10.25 o 
  -7  10   6      562.52      535.22     16.88 o 
  -6  10   6       29.13       18.27      8.03 o 
  -5  10   6     2750.02     2857.66     37.06 o 
  -4  10   6      625.03      627.83     10.91 o 
  -3  10   6      842.31      817.89     11.85 o 
  -2  10   6      188.06      205.80      6.25 o 
  -1  10   6      114.17       88.09      4.37 o 
   0  10   6       70.74       61.63      1.92 o 
   1  10   6     4940.59     5150.52     54.24 o 
   2  10   6     3776.11     3947.43     44.93 o 
   3  10   6     4662.47     4600.36     68.92 o 
   4  10   6      208.20      226.04     15.51 o 
   5  10   6       51.54       71.27     29.46 o 
   6  10   6      423.31      358.41     21.15 o 
   7  10   6      297.18      316.88     24.40 o 
  -9  11   6     1121.94     1091.39     40.44 o 
  -8  11   6       70.16      112.35     15.42 o 
  -7  11   6     1593.18     1618.08     29.12 o 
  -6  11   6      171.37      186.29      9.83 o 
  -5  11   6      429.11      443.28     11.48 o 
  -4  11   6      102.60       98.05      6.21 o 
  -3  11   6      803.97      752.85     11.47 o 
  -2  11   6      933.38      986.35     14.99 o 
  -1  11   6     1354.51     1217.76     14.62 o 
   0  11   6       67.09       46.05      4.77 o 
   1  11   6      798.49      805.46     10.83 o 
   2  11   6     2042.11     2106.45     26.14 o 
   3  11   6      258.10      275.64     11.39 o 
   4  11   6     4827.83     4833.71    123.78 o 
   5  11   6      676.46      663.64     26.10 o 
   6  11   6     1004.49     1112.44     38.54 o 
   7  11   6      753.04      777.36     38.11 o 
  -8  12   6     1055.50      988.36     31.53 o 
  -7  12   6        1.33        2.15      9.41 o 
  -6  12   6     2186.94     2207.10     36.81 o 
  -5  12   6      169.91      146.97      7.35 o 
  -4  12   6      442.56      418.66     14.58 o 
  -3  12   6      262.00      233.77      6.28 o 
  -2  12   6     2840.97     2715.57     31.08 o 
  -1  12   6      314.69      315.13      6.35 o 
   0  12   6     8289.12     8382.88     84.78 o 
   1  12   6        7.45        6.54      2.96 o 
   2  12   6     2583.24     2491.79     44.38 o 
   3  12   6      518.51      512.86     20.90 o 
   4  12   6       80.64       75.61     17.21 o 
   5  12   6      229.61      245.13     19.37 o 
   6  12   6     2294.12     2243.76     66.75 o 
   7  12   6       25.55       22.97     20.53 o 
  -8  13   6       20.79       26.89     18.33 o 
  -7  13   6      379.11      366.74     14.70 o 
  -6  13   6      651.27      628.25     17.79 o 
  -5  13   6     4762.52     4915.76     62.87 o 
  -4  13   6     1255.44     1279.96     20.73 o 
  -3  13   6      768.35      760.16     13.54 o 
  -2  13   6     1120.22     1087.90     17.28 o 
  -1  13   6     3121.85     3087.16     31.75 o 
   0  13   6     2093.23     2129.53     24.00 o 
   1  13   6     2758.28     2779.75     30.55 o 
   2  13   6      417.98      420.32     24.33 o 
   3  13   6     2033.04     2003.06     44.66 o 
   4  13   6       13.73       26.50     16.58 o 
   5  13   6      494.49      527.14     31.39 o 
   6  13   6      103.24       77.61     19.19 o 
   7  13   6      147.52      153.64     20.05 o 
  -8  14   6       51.30       75.01     19.94 o 
  -7  14   6     1106.45     1123.65     27.32 o 
  -6  14   6      289.50      263.14     14.73 o 
  -5  14   6      193.99      178.41      8.38 o 
  -4  14   6        4.97       10.63      6.81 o 
  -3  14   6     2147.19     2239.79     30.56 o 
  -2  14   6       57.35       69.61      5.97 o 
  -1  14   6     2190.35     2174.36     24.18 o 
   0  14   6      815.09      813.97     12.38 o 
   1  14   6     2739.17     2674.13     36.87 o 
   2  14   6      243.56      192.34     13.55 o 
   3  14   6      104.47      129.69     14.72 o 
   4  14   6       25.68       32.02     15.93 o 
   5  14   6     1064.26     1009.33     40.67 o 
   6  14   6      120.70      128.59     24.15 o 
   7  14   6      964.71     1026.30     51.69 o 
  -8  15   6       75.45       47.05     16.01 o 
  -7  15   6      167.93      161.86     12.85 o 
  -6  15   6      191.42      172.82     10.37 o 
  -5  15   6      898.19      895.27     21.04 o 
  -4  15   6      260.56      303.38     13.58 o 
  -3  15   6     1729.75     1781.93     24.59 o 
  -2  15   6      118.17      129.29      7.23 o 
  -1  15   6     1592.57     1667.14     21.51 o 
   0  15   6      749.58      711.15     12.98 o 
   1  15   6      609.47      593.96     16.13 o 
   2  15   6     3615.06     3445.87     65.66 o 
   3  15   6      598.60      583.18     25.88 o 
   4  15   6      778.08      806.17     31.34 o 
   5  15   6      430.54      437.09     27.81 o 
   6  15   6     1155.55     1133.15     45.50 o 
   7  15   6       35.36       23.69     27.07 o 
  -8  16   6      980.14      981.33     32.63 o 
  -7  16   6       23.59       11.02     10.67 o 
  -6  16   6     4590.99     4686.07     81.00 o 
  -5  16   6       28.51       28.33      8.46 o 
  -4  16   6     2789.56     2886.12     48.92 o 
  -3  16   6      526.78      481.42     14.22 o 
  -2  16   6     2365.25     2327.01     31.95 o 
  -1  16   6        2.98        4.64      4.36 o 
   0  16   6     1885.22     1840.38     26.23 o 
   1  16   6       98.22       91.23     10.08 o 
   2  16   6     2858.10     3011.11     63.95 o 
   3  16   6     1193.39     1168.30     39.00 o 
   4  16   6     2776.34     2925.71     65.53 o 
   5  16   6       67.98       85.27     21.61 o 
   6  16   6     1026.67     1037.48     70.12 o 
  -8  17   6       15.49        3.94     18.69 o 
  -7  17   6      911.84      925.49     29.23 o 
  -6  17   6      155.59      172.13     14.32 o 
  -5  17   6      232.90      215.87     11.64 o 
  -4  17   6      116.06       93.80     11.23 o 
  -3  17   6      848.18      832.59     18.62 o 
  -2  17   6      899.26      942.21     18.50 o 
  -1  17   6     4130.03     3981.01     48.68 o 
   0  17   6      385.07      340.74     11.62 o 
   1  17   6     5770.01     5856.34     83.86 o 
   2  17   6      862.70      927.90     22.92 o 
   3  17   6      111.75      123.71     15.61 o 
   4  17   6     1210.94     1266.96     40.99 o 
   5  17   6      114.41      149.72     22.16 o 
   6  17   6      263.86      304.96     32.80 o 
  -7  18   6      249.28      292.32     19.22 o 
  -6  18   6       65.81       78.66     14.75 o 
  -5  18   6      933.15     1021.16     24.90 o 
  -4  18   6       13.30       10.50      8.12 o 
  -3  18   6      247.22      243.66     10.61 o 
  -2  18   6      334.24      295.97     12.22 o 
  -1  18   6     2112.64     2211.71     30.56 o 
   0  18   6     1089.79      990.66     19.76 o 
   1  18   6      801.61      739.50     17.97 o 
   2  18   6      446.48      477.49     15.59 o 
   3  18   6     2161.45     2186.49     63.01 o 
   4  18   6      100.94      128.43     29.09 o 
   5  18   6     1323.19     1276.61     48.82 o 
   6  18   6        9.19       -4.60     27.13 o 
  -7  19   6     1140.56     1116.75     34.42 o 
  -6  19   6      123.89      103.73     15.48 o 
  -5  19   6      692.93      723.28     22.07 o 
  -4  19   6        7.51       -9.28     11.41 o 
  -3  19   6      200.87      198.22     10.50 o 
  -2  19   6       23.65       31.65      7.94 o 
  -1  19   6     1917.64     1916.17     31.37 o 
   0  19   6     1536.50     1410.30     30.37 o 
   1  19   6     2513.02     2508.86     40.79 o 
   2  19   6      422.11      380.43     14.71 o 
   3  19   6      819.83      911.25     35.90 o 
   4  19   6      307.86      383.52     38.46 o 
   5  19   6      134.77      110.77     24.96 o 
   6  19   6      381.61      373.10     36.96 o 
  -7  20   6       17.04        4.37     19.91 o 
  -6  20   6      331.23      330.97     21.23 o 
  -5  20   6       42.37       25.71     14.64 o 
  -4  20   6     2081.25     2091.55     46.33 o 
  -3  20   6       33.14       36.47      9.77 o 
  -2  20   6     3424.99     3438.78     49.21 o 
  -1  20   6      420.10      417.02     20.16 o 
   0  20   6     5861.95     5823.33     87.51 o 
   1  20   6      105.11      123.32     10.78 o 
   2  20   6     2509.23     2581.96     50.44 o 
   3  20   6       66.75       52.20     21.28 o 
   4  20   6     1172.76     1248.77     57.74 o 
   5  20   6       18.32       36.84     31.16 o 
  -6  21   6       57.62       67.61     19.79 o 
  -5  21   6     1019.21     1040.12     33.97 o 
  -4  21   6      434.35      467.32     23.03 o 
  -3  21   6      639.24      700.26     27.03 o 
  -2  21   6      313.25      322.71     14.83 o 
  -1  21   6      440.24      423.15     15.34 o 
   0  21   6      156.18      160.15     13.23 o 
   1  21   6       15.70       20.11     10.66 o 
   2  21   6      185.58      186.93     14.24 o 
   3  21   6     1164.91     1112.31     50.25 o 
   4  21   6      970.56      950.36     40.40 o 
   5  21   6      296.08      354.26     49.33 o 
  -6  22   6      269.84      260.48     21.38 o 
  -5  22   6      829.10      785.73     36.31 o 
  -4  22   6      117.59      116.37     25.62 o 
  -3  22   6      429.10      399.47     24.29 o 
  -2  22   6      140.15      150.08     14.97 o 
  -1  22   6       13.42        7.87     10.80 o 
   0  22   6       33.05       40.59     11.02 o 
   1  22   6     1577.62     1585.58     30.29 o 
   2  22   6      481.11      473.47     19.87 o 
   3  22   6     2286.51     2254.79     78.84 o 
   4  22   6      121.57      121.28     24.87 o 
   5  22   6      298.50      255.70     29.79 o 
  -6  23   6       36.14       55.82     19.14 o 
  -5  23   6     1131.93     1085.85     37.59 o 
  -4  23   6       38.98        6.00     19.70 o 
  -3  23   6     1324.37     1338.41     46.16 o 
  -2  23   6      454.43      446.53     21.66 o 
  -1  23   6      158.29      158.65     12.77 o 
   0  23   6        8.27       15.41     11.16 o 
   1  23   6     1321.71     1323.35     35.71 o 
   2  23   6      710.91      703.93     26.08 o 
   3  23   6     2134.54     2082.79     84.34 o 
   4  23   6      622.23      615.70     48.55 o 
  -5  24   6       25.90       34.89     17.19 o 
  -4  24   6      691.11      714.16     36.67 o 
  -3  24   6       53.65       43.70     18.11 o 
  -2  24   6     1240.25     1260.64     36.36 o 
  -1  24   6        7.10        5.44     13.48 o 
   0  24   6     1173.83     1183.11     25.74 o 
   1  24   6        6.25        7.33     12.43 o 
   2  24   6     2241.65     2326.49     51.54 o 
   3  24   6      130.48       80.46     19.26 o 
   4  24   6      717.26      780.34     40.56 o 
  -5  25   6       20.37       22.87     27.50 o 
  -4  25   6      221.86      248.40     27.26 o 
  -3  25   6      123.04       94.35     24.93 o 
  -2  25   6      209.66      190.31     18.45 o 
  -1  25   6      895.69      891.11     29.57 o 
   0  25   6      124.51      119.20     15.46 o 
   1  25   6     1869.67     1876.24     46.23 o 
   2  25   6      254.84      231.18     16.32 o 
   3  25   6       14.72       26.96     19.48 o 
  -4  26   6        3.60      -26.81     26.81 o 
  -3  26   6      165.15      167.95     24.89 o 
  -2  26   6      198.38      178.84     43.97 o 
  -1  26   6      119.90      154.10     17.82 o 
   0  26   6       13.97       26.00     17.39 o 
   1  26   6      115.65       91.77     18.75 o 
   2  26   6      393.69      365.67     21.81 o 
   3  26   6      225.93      196.73     31.51 o 
  -3  27   6      556.30      516.73     33.09 o 
  -2  27   6       17.08       44.48     26.79 o 
  -1  27   6      723.63      707.56     36.21 o 
   0  27   6      207.81      194.29     17.19 o 
   1  27   6      144.25      160.60     20.15 o 
   2  27   6      237.34      238.03     21.49 o 
  -2  28   6      374.26      410.25     54.50 o 
  -1  28   6        1.22      -15.12     24.39 o 
   0  28   6      335.10      313.53     20.82 o 
   1  28   6       59.59       55.95     21.77 o 
  -9   0   7      208.68      178.61     21.46 o 
  -7   0   7        2.86        7.14      9.64 o 
  -5   0   7        0.60       25.78      7.97 o 
  -3   0   7     1291.94     1467.93     24.07 o 
  -1   0   7     1979.16     2126.84     36.64 o 
   1   0   7        8.88       38.30      4.29 o 
   3   0   7     1168.48     1179.81     22.47 o 
   5   0   7      629.13      623.78     18.43 o 
   7   0   7       10.53       -5.85     22.55 o 
  -9   1   7      179.83      179.93     13.47 o 
  -8   1   7        4.33       20.78      9.18 o 
  -7   1   7     1600.21     1581.63     23.61 o 
  -6   1   7      410.41      428.16     10.72 o 
  -5   1   7     3191.05     3100.81     39.07 o 
  -4   1   7        8.19       15.08      4.88 o 
  -3   1   7     3391.46     3206.95     36.36 o 
  -2   1   7      130.95      167.93      6.39 o 
  -1   1   7      630.70      547.62      7.46 o 
   0   1   7      135.62      181.33      3.68 o 
   1   1   7     2562.13     2526.78     24.73 o 
   2   1   7      957.24     1031.33     15.96 o 
   3   1   7     3741.06     3763.33     42.36 o 
   4   1   7      138.74      131.05      6.13 o 
   5   1   7      844.70      821.92     18.65 o 
   6   1   7      204.75      170.10     11.76 o 
   7   1   7      148.94      142.24     19.44 o 
  -9   2   7      301.75      291.41     15.46 o 
  -8   2   7      569.98      616.98     15.39 o 
  -7   2   7      498.09      514.95     13.81 o 
  -6   2   7      355.53      358.99     10.35 o 
  -5   2   7      182.41      207.32      6.98 o 
  -4   2   7     2807.47     2688.26     30.56 o 
  -3   2   7      713.24      680.91     10.07 o 
  -2   2   7     7815.36     7573.83     87.59 o 
  -1   2   7     1371.42     1481.55     15.14 o 
   0   2   7     7966.26     8015.99     72.88 o 
   1   2   7      312.87      308.60      4.85 o 
   2   2   7     4490.71     4491.72     57.31 o 
   3   2   7      731.59      742.87     12.27 o 
   4   2   7     2089.46     2077.25     28.15 o 
   5   2   7       24.26        7.18      6.81 o 
   6   2   7     1111.67     1203.55     27.50 o 
   7   2   7        8.41        6.92     18.30 o 
  -9   3   7      645.65      641.12     22.39 o 
  -8   3   7        7.90        1.87      8.48 o 
  -7   3   7     1956.46     2007.30     33.92 o 
  -6   3   7        2.11       -1.63      5.87 o 
  -5   3   7     1035.11     1021.27     14.90 o 
  -4   3   7     1404.63     1350.11     17.15 o 
  -3   3   7     2779.43     2604.78     31.50 o 
  -2   3   7      266.98      293.17      5.63 o 
  -1   3   7    11093.65    11340.16    123.48 o 
   0   3   7     1334.36     1347.10     16.52 o 
   1   3   7     4627.10     4618.88     49.32 o 
   2   3   7      313.43      280.82      9.52 o 
   3   3   7     1292.30     1294.32     20.91 o 
   4   3   7      443.71      384.77     13.58 o 
   5   3   7      610.12      648.93     18.23 o 
   6   3   7      556.35      545.61     18.59 o 
   7   3   7     1091.39     1161.60     39.70 o 
  -9   4   7      103.83       99.45     15.19 o 
  -8   4   7        0.96        5.57     10.17 o 
  -7   4   7        6.47        3.80      7.74 o 
  -6   4   7      346.09      320.21      9.49 o 
  -5   4   7       12.23       17.40      5.52 o 
  -4   4   7       96.07      116.95      5.92 o 
  -3   4   7      130.94      160.22      6.52 o 
  -2   4   7        5.16       18.30      2.74 o 
  -1   4   7     1390.80     1715.98     19.70 o 
   0   4   7      772.05      741.47     11.56 o 
   1   4   7     2701.60     2902.35     32.78 o 
   2   4   7        0.16        6.37      4.70 o 
   3   4   7     1100.32     1036.04     18.17 o 
   4   4   7      263.08      261.45      9.79 o 
   5   4   7        4.02       30.94     10.43 o 
   6   4   7       33.73       22.54     11.36 o 
   7   4   7        4.59       29.50     16.64 o 
  -9   5   7      363.48      421.59     19.36 o 
  -8   5   7       36.88       36.47     10.52 o 
  -7   5   7       81.21       57.94     14.19 o 
  -6   5   7      100.75      118.27      7.61 o 
  -5   5   7      664.60      665.51     19.57 o 
  -4   5   7      329.61      329.34      7.12 o 
  -3   5   7     5060.52     5015.07     56.70 o 
  -2   5   7      168.38      152.31      4.82 o 
  -1   5   7     4661.94     4494.70     54.05 o 
   0   5   7      184.63      179.38      6.46 o 
   1   5   7     2681.71     2687.38     32.61 o 
   2   5   7      206.71      174.52      7.27 o 
   3   5   7      109.19       98.03      7.55 o 
   4   5   7      651.87      643.08     16.65 o 
   5   5   7     1804.68     1908.04     38.49 o 
   6   5   7       59.35       67.83     13.49 o 
   7   5   7     1415.05     1404.71     47.81 o 
  -9   6   7      134.17      120.85     17.65 o 
  -8   6   7     1918.54     1959.88     38.99 o 
  -7   6   7       42.47       51.01     10.09 o 
  -6   6   7     6732.41     6919.60     84.39 o 
  -5   6   7      335.07      338.04      8.60 o 
  -4   6   7     2283.85     2096.00     23.87 o 
  -3   6   7      279.97      286.45      6.96 o 
  -2   6   7     3925.77     3800.08     43.72 o 
  -1   6   7       59.36       35.90      7.37 o 
   0   6   7    11558.34    11831.26    131.47 o 
   1   6   7        0.96       -4.22      4.73 o 
   2   6   7     4393.93     4267.98     61.33 o 
   3   6   7        0.04        0.05      5.72 o 
   4   6   7      673.41      711.74     20.78 o 
   5   6   7       73.55       62.68     13.00 o 
   6   6   7     3034.06     3135.55     70.77 o 
   7   6   7       27.06       41.13     32.08 o 
  -9   7   7      239.13      268.54     21.85 o 
  -8   7   7      277.42      267.28     14.32 o 
  -7   7   7      893.76      856.73     19.28 o 
  -6   7   7      179.64      148.47      9.33 o 
  -5   7   7     2501.22     2453.71     32.64 o 
  -4   7   7     1428.89     1455.42     18.33 o 
  -3   7   7      210.96      188.76      6.56 o 
  -2   7   7       55.22       87.31      4.32 o 
  -1   7   7     5302.88     5037.73     56.12 o 
   0   7   7       11.74       11.42      3.81 o 
   1   7   7     9260.33     9235.18    105.07 o 
   2   7   7       87.54      110.53      8.11 o 
   3   7   7     1863.19     1815.75     30.20 o 
   4   7   7       96.19       94.20     11.42 o 
   5   7   7      463.62      482.79     25.19 o 
   6   7   7      465.45      462.82     21.75 o 
   7   7   7      901.07      899.91     37.54 o 
  -9   8   7       39.98       43.88     15.86 o 
  -8   8   7       28.30       34.67     11.95 o 
  -7   8   7        4.67       -5.24      7.38 o 
  -6   8   7       86.91       98.89      8.52 o 
  -5   8   7       58.06       85.17      7.14 o 
  -4   8   7      184.88      178.87      6.96 o 
  -3   8   7       16.07        5.83      4.02 o 
  -2   8   7       21.18       31.01      4.40 o 
  -1   8   7      369.27      404.39      9.03 o 
   0   8   7      496.85      478.06      9.97 o 
   1   8   7      544.54      476.72     10.70 o 
   2   8   7      331.39      326.91      9.97 o 
   3   8   7      213.41      228.64     14.83 o 
   4   8   7      465.95      511.50     18.37 o 
   5   8   7       23.08        4.89     16.22 o 
   6   8   7      275.57      278.34     16.64 o 
   7   8   7       71.65       53.71     18.29 o 
  -9   9   7      360.96      322.90     23.93 o 
  -8   9   7      137.09      126.34     13.01 o 
  -7   9   7      364.65      352.96     12.54 o 
  -6   9   7      167.35      165.46      8.62 o 
  -5   9   7      178.28      166.64      8.54 o 
  -4   9   7      165.33      155.20      6.63 o 
  -3   9   7      950.28      933.21     13.33 o 
  -2   9   7      210.59      221.11      5.79 o 
  -1   9   7     8586.19     8646.43     87.43 o 
   0   9   7     1009.34      982.10     14.23 o 
   1   9   7     5273.40     5283.38     61.85 o 
   2   9   7     2443.63     2519.73     35.63 o 
   3   9   7     3525.63     3630.57     57.35 o 
   4   9   7        8.72       21.29     20.13 o 
   5   9   7       91.07       66.19     15.62 o 
   6   9   7      165.86      167.09     19.16 o 
   7   9   7      366.22      348.67     24.24 o 
  -8  10   7      786.01      842.91     26.01 o 
  -7  10   7        0.32       -2.86      9.16 o 
  -6  10   7     1121.80     1162.96     22.80 o 
  -5  10   7      639.93      677.02     14.29 o 
  -4  10   7     7706.66     7837.50     98.60 o 
  -3  10   7      681.10      659.34     12.70 o 
  -2  10   7     9277.25     9291.49    107.98 o 
  -1  10   7      509.78      470.23      9.74 o 
   0  10   7     3834.48     3817.12     44.76 o 
   1  10   7       46.86       40.57      7.57 o 
   2  10   7     3071.60     3062.27     41.84 o 
   3  10   7      771.93      799.96     22.40 o 
   4  10   7     5062.69     5046.89    126.97 o 
   5  10   7       85.01       73.48     14.27 o 
   6  10   7     1877.74     2010.70     59.45 o 
   7  10   7        4.29        9.08     17.91 o 
  -8  11   7      219.56      162.14     14.76 o 
  -7  11   7     1765.86     1829.18     35.68 o 
  -6  11   7      426.02      440.56     13.39 o 
  -5  11   7     1846.77     1831.92     28.40 o 
  -4  11   7      597.27      589.05     12.63 o 
  -3  11   7     3622.46     3462.42     38.62 o 
  -2  11   7      381.77      380.00      9.03 o 
  -1  11   7      665.59      602.03     11.27 o 
   0  11   7       30.35       37.46      5.34 o 
   1  11   7      646.30      554.17     11.40 o 
   2  11   7      501.00      545.56     14.77 o 
   3  11   7       30.78       22.28     11.75 o 
   4  11   7      818.61      826.54     27.79 o 
   5  11   7      701.37      667.41     24.38 o 
   6  11   7      972.52     1002.32     43.05 o 
   7  11   7      538.97      597.94     33.86 o 
  -8  12   7        2.18       -0.28     13.66 o 
  -7  12   7       17.17       18.57      9.65 o 
  -6  12   7      488.32      465.21     14.43 o 
  -5  12   7      536.91      499.05     11.46 o 
  -4  12   7      405.82      385.66     10.14 o 
  -3  12   7       83.26      108.82      6.20 o 
  -2  12   7       44.34       41.00      6.22 o 
  -1  12   7     2577.04     2520.42     33.38 o 
   0  12   7      633.94      604.49     11.31 o 
   1  12   7        5.56       17.11      4.98 o 
   2  12   7        7.99        8.53      7.39 o 
   3  12   7        3.44       15.28     12.02 o 
   4  12   7      242.19      243.36     14.85 o 
   5  12   7      832.93      817.79     30.47 o 
   6  12   7      134.29      102.89     21.29 o 
   7  12   7      100.38       73.58     33.28 o 
  -8  13   7       23.66       12.47     17.01 o 
  -7  13   7      134.10      133.01     11.42 o 
  -6  13   7      739.34      724.61     18.20 o 
  -5  13   7     1056.30     1091.46     20.89 o 
  -4  13   7      739.73      731.62     16.56 o 
  -3  13   7     5894.61     5652.43     77.28 o 
  -2  13   7        1.27        3.32      5.16 o 
  -1  13   7     3957.38     3855.00     49.50 o 
   0  13   7     1750.44     1736.97     24.33 o 
   1  13   7     1444.76     1433.44     22.07 o 
   2  13   7      158.07      148.71     13.09 o 
   3  13   7     2526.04     2558.21     57.70 o 
   4  13   7      727.14      761.76     45.55 o 
   5  13   7     2481.71     2688.02     77.08 o 
   6  13   7      167.27      146.64     24.99 o 
  -8  14   7      796.06      813.81     29.61 o 
  -7  14   7       79.73       87.12     13.36 o 
  -6  14   7     1184.51     1189.04     24.47 o 
  -5  14   7      565.94      510.88     13.43 o 
  -4  14   7     2303.03     2268.64     35.64 o 
  -3  14   7      303.99      252.76      8.33 o 
  -2  14   7     4557.38     4486.20     55.97 o 
  -1  14   7      121.02      132.31      6.81 o 
   0  14   7     2718.28     2583.30     33.56 o 
   1  14   7      383.32      416.23     11.94 o 
   2  14   7     4208.06     4241.43     74.21 o 
   3  14   7      145.26      124.61     13.23 o 
   4  14   7     2521.76     2596.78     71.94 o 
   5  14   7      234.82      196.86     21.76 o 
   6  14   7      403.17      439.59     34.91 o 
  -8  15   7       23.92       15.75     18.04 o 
  -7  15   7      907.13      874.95     28.69 o 
  -6  15   7        0.00        9.75      9.06 o 
  -5  15   7     1754.72     1719.79     28.42 o 
  -4  15   7      130.86      160.93     10.30 o 
  -3  15   7     3123.96     2979.06     40.37 o 
  -2  15   7       31.73       35.14      6.85 o 
  -1  15   7       99.09      108.77      7.28 o 
   0  15   7      255.54      258.73      8.73 o 
   1  15   7       98.46       96.77     12.05 o 
   2  15   7        2.12        5.37     10.29 o 
   3  15   7     3126.27     3013.66     65.90 o 
   4  15   7       58.72      103.02     19.94 o 
   5  15   7      868.99      944.16     54.64 o 
   6  15   7       25.89       43.18     26.77 o 
  -7  16   7       10.06       35.62     12.08 o 
  -6  16   7       33.45        1.83      9.69 o 
  -5  16   7       46.85       57.58      9.47 o 
  -4  16   7     1308.48     1175.23     26.58 o 
  -3  16   7       16.02       32.52      7.82 o 
  -2  16   7      265.75      307.69     11.29 o 
  -1  16   7      208.61      209.22      8.93 o 
   0  16   7      999.94      924.17     20.00 o 
   1  16   7      508.82      511.97     13.48 o 
   2  16   7      568.95      473.72     17.03 o 
   3  16   7      193.85      171.68     18.05 o 
   4  16   7      142.62      137.04     20.37 o 
   5  16   7      362.54      391.50     31.35 o 
   6  16   7       89.80       53.04     20.61 o 
  -7  17   7      138.26      156.91     18.22 o 
  -6  17   7      155.11      126.79     19.19 o 
  -5  17   7     1905.71     1921.39     40.22 o 
  -4  17   7       40.47       26.26     10.58 o 
  -3  17   7     3859.48     3899.75     56.83 o 
  -2  17   7     5834.72     5768.02     72.27 o 
  -1  17   7      485.66      440.50     12.26 o 
   0  17   7       57.76       35.47      7.60 o 
   1  17   7      893.04      832.12     23.72 o 
   2  17   7       39.84       39.47     11.66 o 
   3  17   7      764.23      755.70     35.05 o 
   4  17   7        3.37       10.23     16.56 o 
   5  17   7     1415.00     1272.64     51.41 o 
   6  17   7      678.23      651.31     36.91 o 
  -7  18   7        0.44       28.11     17.93 o 
  -6  18   7      973.64     1040.35     35.86 o 
  -5  18   7       94.74       87.39     12.70 o 
  -4  18   7     4519.33     4675.34     85.45 o 
  -3  18   7      103.23       87.80     11.15 o 
  -2  18   7     1851.03     1719.79     27.23 o 
  -1  18   7      862.78      764.02     18.29 o 
   0  18   7     1019.60     1049.26     20.54 o 
   1  18   7      253.47      231.26     13.88 o 
   2  18   7      734.10      740.03     20.63 o 
   3  18   7      123.21       92.77     21.15 o 
   4  18   7     1490.62     1568.40     71.20 o 
   5  18   7      266.38      251.78     34.55 o 
  -7  19   7      146.49      128.68     18.82 o 
  -6  19   7       55.70       32.58     17.74 o 
  -5  19   7     1650.00     1653.77     49.73 o 
  -4  19   7      126.13      136.72     11.03 o 
  -3  19   7     1196.83     1158.17     26.06 o 
  -2  19   7        7.94        4.49      9.28 o 
  -1  19   7     1458.61     1444.80     27.16 o 
   0  19   7       17.68       23.36      9.00 o 
   1  19   7      413.93      438.36     14.01 o 
   2  19   7      203.32      173.58     12.88 o 
   3  19   7      731.16      811.64     64.26 o 
   4  19   7       25.96       17.46     19.37 o 
   5  19   7      752.61      741.27     47.23 o 
  -6  20   7      215.01      220.01     20.34 o 
  -5  20   7      136.34      173.06     19.52 o 
  -4  20   7       56.05       47.22     12.61 o 
  -3  20   7     1793.82     1847.45     42.08 o 
  -2  20   7      348.13      347.77     15.78 o 
  -1  20   7      736.34      731.37     18.59 o 
   0  20   7      502.89      441.89     18.24 o 
   1  20   7      103.43      129.72     11.75 o 
   2  20   7       41.75       36.52     14.03 o 
   3  20   7       29.93       61.21     20.63 o 
   4  20   7       18.21       30.52     22.98 o 
   5  20   7       29.75       22.70     25.71 o 
  -6  21   7       13.97       20.89     21.08 o 
  -5  21   7      506.78      488.89     24.56 o 
  -4  21   7       97.14       77.29     24.39 o 
  -3  21   7       47.58       35.19     28.09 o 
  -2  21   7        1.98       -0.19     11.57 o 
  -1  21   7     1138.28     1111.82     23.83 o 
   0  21   7      222.18      192.54     13.06 o 
   1  21   7      693.85      669.09     19.44 o 
   2  21   7        2.35       17.56     15.81 o 
   3  21   7      584.04      527.60     30.91 o 
   4  21   7       98.90       72.01     26.74 o 
  -6  22   7     2214.67     2229.22     69.78 o 
  -5  22   7      284.67      233.61     24.45 o 
  -4  22   7     1265.35     1269.04     55.90 o 
  -3  22   7      406.43      423.14     24.32 o 
  -2  22   7     1447.09     1513.81     34.58 o 
  -1  22   7       32.46       16.58      9.70 o 
   0  22   7      931.18      930.52     22.82 o 
   1  22   7        0.18        0.96     12.31 o 
   2  22   7     1719.61     1876.19     48.47 o 
   3  22   7       97.65       50.56     22.14 o 
   4  22   7     1078.02     1041.01     53.59 o 
  -5  23   7      668.58      701.07     38.65 o 
  -4  23   7        5.46       22.09     17.51 o 
  -3  23   7      869.10      896.49     33.90 o 
  -2  23   7       47.78       51.82     17.38 o 
  -1  23   7      768.22      794.98     21.54 o 
   0  23   7       13.93       14.81     11.94 o 
   1  23   7     1361.34     1362.77     32.89 o 
   2  23   7      258.47      212.20     17.99 o 
   3  23   7       34.23       46.76     16.35 o 
   4  23   7       71.11       24.04     46.55 o 
  -5  24   7       65.95       44.37     25.38 o 
  -4  24   7       13.53      -20.95     23.67 o 
  -3  24   7        2.90       30.06     24.74 o 
  -2  24   7        7.74       20.25     16.76 o 
  -1  24   7      229.58      210.29     18.29 o 
   0  24   7       70.79       68.44     13.00 o 
   1  24   7      214.61      201.14     21.80 o 
   2  24   7       82.27       55.22     20.36 o 
   3  24   7       18.49        4.77     16.90 o 
  -4  25   7       91.64       70.61     27.91 o 
  -3  25   7       95.80      128.17     25.62 o 
  -2  25   7       80.25      104.82     24.63 o 
  -1  25   7      793.39      800.34     28.32 o 
   0  25   7       52.40       34.90     14.06 o 
   1  25   7      984.36      957.28     30.93 o 
   2  25   7       11.71       20.91     16.55 o 
  -3  26   7      183.25      135.68     38.24 o 
  -2  26   7     1867.80     1912.65     70.84 o 
  -1  26   7        0.19       28.44     18.72 o 
   0  26   7     2649.64     2747.67     68.64 o 
   1  26   7       47.49       81.96     16.61 o 
   2  26   7      661.31      687.25     27.05 o 
  -2  27   7       33.44       43.83     20.19 o 
  -1  27   7      190.54      167.57     19.08 o 
   0  27   7      168.89      180.52     25.14 o 
   1  27   7      288.56      333.66     25.42 o 
  -8   0   8     2062.34     2017.53     52.79 o 
  -6   0   8     3851.78     3945.40     72.87 o 
  -4   0   8     3433.15     3468.41     58.51 o 
  -2   0   8     7574.27     7423.70    134.91 o 
   0   0   8     9559.40    10085.78    164.06 o 
   2   0   8     6359.15     6118.07    109.21 o 
   4   0   8     4561.07     4925.83     94.92 o 
   6   0   8     4232.80     4435.82    141.03 o 
  -9   1   8      583.21      539.04     17.72 o 
  -8   1   8        4.03        8.63      9.71 o 
  -7   1   8      329.41      378.98     13.37 o 
  -6   1   8      226.75      255.62      8.96 o 
  -5   1   8     3454.27     3477.56     43.22 o 
  -4   1   8     2310.36     2310.09     29.91 o 
  -3   1   8     2162.17     2248.01     31.00 o 
  -2   1   8        3.83        6.45      3.24 o 
  -1   1   8     1497.12     1338.81     16.56 o 
   0   1   8      749.28      740.20     12.34 o 
   1   1   8     3727.55     3724.25     45.06 o 
   2   1   8      245.52      243.91      9.92 o 
   3   1   8     2083.65     2077.96     33.95 o 
   4   1   8       43.69       32.18      8.59 o 
   5   1   8     1171.05     1151.49     27.64 o 
   6   1   8      471.30      425.96     20.82 o 
   7   1   8      159.04      186.92     28.39 o 
  -9   2   8      299.37      328.82     17.47 o 
  -8   2   8      382.54      368.53     15.29 o 
  -7   2   8     1573.46     1637.65     34.24 o 
  -6   2   8       24.71       29.53      6.90 o 
  -5   2   8      681.19      691.85     16.41 o 
  -4   2   8      160.00      144.50      6.62 o 
  -3   2   8        8.86       25.87      4.24 o 
  -2   2   8       27.70       31.19      3.47 o 
  -1   2   8      328.60      362.31     11.44 o 
   0   2   8     1830.85     1874.69     22.74 o 
   1   2   8     1331.01     1412.38     21.16 o 
   2   2   8      277.94      254.43     12.02 o 
   3   2   8      142.74      161.76      8.58 o 
   4   2   8      372.49      356.50     12.18 o 
   5   2   8      107.69      100.49     14.12 o 
   6   2   8      243.19      263.11     20.74 o 
   7   2   8       12.37       19.43     19.13 o 
  -9   3   8      441.03      456.63     20.21 o 
  -8   3   8      218.10      228.77     12.18 o 
  -7   3   8     2349.11     2365.99     37.82 o 
  -6   3   8      323.99      338.20     12.69 o 
  -5   3   8     1016.95     1067.37     16.28 o 
  -4   3   8      367.88      380.76      8.92 o 
  -3   3   8      928.95      817.30     12.33 o 
  -2   3   8       72.41       73.22      4.63 o 
  -1   3   8     5702.04     5676.02     69.28 o 
   0   3   8       39.88       29.19      5.11 o 
   1   3   8     4969.10     4750.46     59.11 o 
   2   3   8      875.12      911.50     18.49 o 
   3   3   8     6360.76     6475.52     88.66 o 
   4   3   8       75.99       83.60     12.86 o 
   5   3   8      759.08      797.64     23.22 o 
   6   3   8      148.10      103.30     16.54 o 
   7   3   8      871.87      805.09     42.74 o 
  -9   4   8      399.64      398.23     22.30 o 
  -8   4   8     1547.72     1581.21     31.86 o 
  -7   4   8      652.35      660.23     19.41 o 
  -6   4   8     2246.59     2192.68     37.96 o 
  -5   4   8      353.93      354.28      9.51 o 
  -4   4   8     7957.65     8027.38     93.25 o 
  -3   4   8       83.71       92.04      6.10 o 
  -2   4   8     5038.46     4995.96     55.16 o 
  -1   4   8       16.83       27.28      5.63 o 
   0   4   8     2098.86     1904.46     24.64 o 
   1   4   8      127.61      126.57      5.89 o 
   2   4   8     4461.78     4449.33     68.07 o 
   3   4   8       58.86       32.74     10.31 o 
   4   4   8     8700.43     8984.66    111.78 o 
   5   4   8      247.32      255.98     18.71 o 
   6   4   8     1511.15     1586.02     52.49 o 
   7   4   8       53.49       27.46     19.40 o 
  -9   5   8      474.32      421.40     21.78 o 
  -8   5   8      369.31      380.80     16.06 o 
  -7   5   8      484.00      527.58     16.77 o 
  -6   5   8      116.26      102.25      9.66 o 
  -5   5   8      570.48      605.72     11.88 o 
  -4   5   8      136.64      138.11      6.87 o 
  -3   5   8     4819.25     4689.66     55.49 o 
  -2   5   8     1353.16     1307.64     19.46 o 
  -1   5   8     1321.62     1305.06     20.83 o 
   0   5   8      906.84      889.22     15.50 o 
   1   5   8      683.73      620.05     14.50 o 
   2   5   8      548.53      527.09     14.38 o 
   3   5   8     1123.42     1144.26     22.16 o 
   4   5   8       45.91       48.51     11.55 o 
   5   5   8     1611.24     1662.19     34.83 o 
   6   5   8      102.17      111.44     18.49 o 
   7   5   8       37.29       45.60     19.67 o 
  -9   6   8      393.30      317.34     19.85 o 
  -8   6   8       10.72       -3.07     12.57 o 
  -7   6   8      331.67      315.21     13.80 o 
  -6   6   8       21.87       22.66      8.66 o 
  -5   6   8      361.23      350.75     12.25 o 
  -4   6   8      350.90      381.56      9.95 o 
  -3   6   8     1563.42     1590.04     21.12 o 
  -2   6   8      113.70      105.18      5.80 o 
  -1   6   8        4.32        7.98      5.31 o 
   0   6   8      151.66      173.85      7.39 o 
   1   6   8       89.03       99.95      6.98 o 
   2   6   8      537.02      545.49     14.91 o 
   3   6   8      208.10      194.72     10.37 o 
   4   6   8      452.51      468.56     15.07 o 
   5   6   8       26.25       17.53     14.98 o 
   6   6   8      268.55      273.85     28.97 o 
   7   6   8       35.23       59.40     22.59 o 
  -8   7   8      199.28      200.23     15.38 o 
  -7   7   8     2028.25     2129.96     37.72 o 
  -6   7   8        8.46       14.57      8.05 o 
  -5   7   8     1881.83     1869.82     28.43 o 
  -4   7   8      206.87      219.80      7.26 o 
  -3   7   8     4968.69     5072.67     60.35 o 
  -2   7   8      363.00      376.85      9.54 o 
  -1   7   8     4085.73     3974.48     48.48 o 
   0   7   8      705.41      625.95     13.36 o 
   1   7   8     3742.54     3694.49     47.92 o 
   2   7   8        9.71        1.63      8.10 o 
   3   7   8     1358.19     1355.54     30.21 o 
   4   7   8      569.23      587.17     18.55 o 
   5   7   8     2580.13     2632.23     65.06 o 
   6   7   8      488.65      443.82     29.23 o 
   7   7   8      139.36      146.32     24.68 o 
  -8   8   8      926.33      932.79     25.17 o 
  -7   8   8      116.28      102.63     11.87 o 
  -6   8   8     2340.44     2445.70     38.43 o 
  -5   8   8      255.37      265.59     12.17 o 
  -4   8   8      798.98      781.93     14.64 o 
  -3   8   8      216.77      228.30      7.86 o 
  -2   8   8     3315.07     3228.22     40.10 o 
  -1   8   8      103.25       99.72      9.76 o 
   0   8   8     4295.62     4273.58     49.49 o 
   1   8   8       19.73       22.46      6.70 o 
   2   8   8     7291.06     7397.86     99.20 o 
   3   8   8      221.37      231.47     12.12 o 
   4   8   8      898.49      958.80     26.30 o 
   5   8   8        8.43      -14.13     14.80 o 
   6   8   8      726.28      734.06     28.37 o 
  -8   9   8      547.67      546.05     22.47 o 
  -7   9   8      863.24      884.51     22.08 o 
  -6   9   8       76.88       65.69      9.27 o 
  -5   9   8      984.54      904.50     20.11 o 
  -4   9   8       18.69       20.63      6.91 o 
  -3   9   8     2130.17     2131.18     27.91 o 
  -2   9   8     1630.62     1593.04     23.78 o 
  -1   9   8     2069.02     1943.11     26.87 o 
   0   9   8     1239.24     1194.20     16.78 o 
   1   9   8       36.45       33.78      7.14 o 
   2   9   8        1.77       12.50      8.23 o 
   3   9   8     1377.89     1388.76     43.95 o 
   4   9   8        5.68       15.36     13.03 o 
   5   9   8      747.17      768.74     30.57 o 
   6   9   8        0.15       -1.41     20.25 o 
  -8  10   8       13.99       24.32     15.87 o 
  -7  10   8      158.69      156.38     19.77 o 
  -6  10   8      205.04      173.06     19.02 o 
  -5  10   8      378.63      335.48     11.47 o 
  -4  10   8       53.02       41.91      8.72 o 
  -3  10   8      181.62      190.44      8.05 o 
  -2  10   8      951.04      914.50     15.26 o 
  -1  10   8     1178.41     1171.36     21.29 o 
   0  10   8      558.71      509.91     11.54 o 
   1  10   8      386.22      397.78     12.27 o 
   2  10   8     2881.73     2897.97     49.31 o 
   3  10   8       53.04       16.06     19.48 o 
   4  10   8      253.79      243.24     25.07 o 
   5  10   8       62.31       37.03     16.41 o 
   6  10   8      186.93      159.40     19.87 o 
  -8  11   8      116.28       94.36     13.37 o 
  -7  11   8      962.26      915.61     23.48 o 
  -6  11   8        3.42       10.62     11.48 o 
  -5  11   8     4632.86     4703.69     67.55 o 
  -4  11   8       95.99      104.91      9.12 o 
  -3  11   8      654.96      597.81     12.99 o 
  -2  11   8       15.77        1.50      5.30 o 
  -1  11   8      565.94      543.80     11.31 o 
   0  11   8       33.92       21.68      6.22 o 
   1  11   8     2772.20     2795.98     38.73 o 
   2  11   8      107.15      108.24      9.04 o 
   3  11   8     2283.87     2314.79     51.23 o 
   4  11   8      848.79      868.78     37.45 o 
   5  11   8      435.45      453.40     30.38 o 
   6  11   8      122.59       81.17     22.67 o 
  -8  12   8      853.95      894.19     33.00 o 
  -7  12   8       54.27       42.21     15.04 o 
  -6  12   8     1453.82     1463.53     36.13 o 
  -5  12   8      208.51      208.63     11.67 o 
  -4  12   8     2880.31     3049.25     42.22 o 
  -3  12   8        2.03        8.66      6.66 o 
  -2  12   8     1413.79     1416.27     21.40 o 
  -1  12   8     1845.48     1876.90     26.34 o 
   0  12   8     6100.75     6222.81     80.51 o 
   1  12   8        6.74        3.88      6.70 o 
   2  12   8     1555.97     1674.19     28.43 o 
   3  12   8       44.82       53.83     21.04 o 
   4  12   8     1858.71     1933.41     49.09 o 
   5  12   8       55.28       69.58     20.43 o 
   6  12   8      708.57      793.13     44.45 o 
  -8  13   8      343.19      268.06     26.73 o 
  -7  13   8      593.14      592.16     20.03 o 
  -6  13   8      127.68      111.07     12.03 o 
  -5  13   8      722.97      743.63     19.22 o 
  -4  13   8      199.29      189.05     14.17 o 
  -3  13   8      523.65      570.66     14.56 o 
  -2  13   8      372.73      391.25     10.56 o 
  -1  13   8     2071.19     2106.61     28.53 o 
   0  13   8     1582.27     1551.59     25.64 o 
   1  13   8     2879.72     2896.36     44.41 o 
   2  13   8       44.47       63.15     10.27 o 
   3  13   8      118.70      173.35     16.86 o 
   4  13   8      504.78      516.92     32.90 o 
   5  13   8       28.05       35.68     18.57 o 
   6  13   8        5.96       21.04     21.94 o 
  -7  14   8     1048.94     1019.56     28.19 o 
  -6  14   8       61.86       49.29     12.01 o 
  -5  14   8      568.82      588.47     28.30 o 
  -4  14   8       35.65       39.48     12.13 o 
  -3  14   8      102.82       87.99      8.25 o 
  -2  14   8       40.41       30.99      6.63 o 
  -1  14   8      106.97      133.68      7.59 o 
   0  14   8       39.09       54.72      7.92 o 
   1  14   8     1070.49     1028.29     21.32 o 
   2  14   8      847.99      834.08     23.34 o 
   3  14   8       22.56       -4.88     18.26 o 
   4  14   8      206.14      207.19     23.44 o 
   5  14   8      118.37      100.09     32.10 o 
   6  14   8        1.78        1.15     22.93 o 
  -7  15   8      789.04      756.69     30.53 o 
  -6  15   8      224.87      242.19     13.87 o 
  -5  15   8      447.03      421.11     14.34 o 
  -4  15   8        8.92       42.38      9.33 o 
  -3  15   8      220.01      216.28     11.05 o 
  -2  15   8      180.53      146.08      8.37 o 
  -1  15   8      541.02      539.25     16.16 o 
   0  15   8        2.64        1.23      7.47 o 
   1  15   8     3292.04     3453.94     51.62 o 
   2  15   8       38.24       30.34      9.46 o 
   3  15   8     1862.21     1878.80     46.11 o 
   4  15   8        0.83       -2.50     22.57 o 
   5  15   8      103.99       82.77     21.83 o 
  -7  16   8       69.55       20.96     17.34 o 
  -6  16   8     2501.60     2519.41     50.66 o 
  -5  16   8       31.74       35.25     14.11 o 
  -4  16   8     1835.72     1822.55     33.90 o 
  -3  16   8      488.06      504.14     14.95 o 
  -2  16   8     2846.43     2962.66     45.50 o 
  -1  16   8      172.32      159.03     14.53 o 
   0  16   8     2411.89     2388.64     42.86 o 
   1  16   8       82.65       80.68      9.89 o 
   2  16   8     3036.25     3163.94     59.69 o 
   3  16   8       92.91      137.89     21.89 o 
   4  16   8      509.59      568.58     29.65 o 
   5  16   8      273.32      233.97     30.05 o 
  -7  17   8      203.52      244.89     27.53 o 
  -6  17   8      145.69      179.15     17.28 o 
  -5  17   8      824.66      831.33     22.81 o 
  -4  17   8      484.59      481.75     16.56 o 
  -3  17   8      125.89      136.63     10.55 o 
  -2  17   8      153.70      170.23     14.60 o 
  -1  17   8      633.53      640.09     22.56 o 
   0  17   8       48.25       42.93      9.80 o 
   1  17   8     2220.74     2236.01     41.80 o 
   2  17   8      147.98      157.51     22.17 o 
   3  17   8      387.40      519.51     42.56 o 
   4  17   8       12.92        7.01     20.15 o 
   5  17   8      301.00      328.48     37.59 o 
  -7  18   8       38.31       11.30     31.64 o 
  -6  18   8      632.73      586.62     36.27 o 
  -5  18   8       32.54       32.30     13.16 o 
  -4  18   8       19.16       28.40     10.97 o 
  -3  18   8       67.95       84.59     11.19 o 
  -2  18   8        6.91        5.34      7.75 o 
  -1  18   8      924.19      884.69     30.81 o 
   0  18   8      228.83      214.51     13.97 o 
   1  18   8      684.06      724.63     20.72 o 
   2  18   8        5.63        7.41     12.38 o 
   3  18   8       94.91       98.92     31.37 o 
   4  18   8      480.66      376.32     28.98 o 
   5  18   8       37.36       51.70     26.58 o 
  -6  19   8        5.09       17.70     19.07 o 
  -5  19   8      301.96      293.75     17.96 o 
  -4  19   8       10.07        9.36     11.26 o 
  -3  19   8      783.06      808.30     25.93 o 
  -2  19   8        1.04       19.94      8.88 o 
  -1  19   8     2570.82     2615.27     44.79 o 
   0  19   8       31.26       22.11     10.26 o 
   1  19   8      592.19      628.61     22.23 o 
   2  19   8      121.14      103.99     15.57 o 
   3  19   8      894.70      959.75     32.89 o 
   4  19   8       50.69       22.00     21.72 o 
  -6  20   8      756.81      814.74     36.19 o 
  -5  20   8       59.57       34.20     20.26 o 
  -4  20   8      365.19      406.53     25.30 o 
  -3  20   8       32.39       40.74     13.84 o 
  -2  20   8     1196.26     1193.13     34.15 o 
  -1  20   8        1.17        1.92     10.75 o 
   0  20   8     3342.62     3528.51     57.03 o 
   1  20   8       60.57       70.18     10.66 o 
   2  20   8     2017.31     2063.89     46.26 o 
   3  20   8       69.07       46.67     16.67 o 
   4  20   8      479.70      462.92     33.12 o 
  -5  21   8      416.08      467.70     32.76 o 
  -4  21   8      726.69      808.69     40.03 o 
  -3  21   8     1800.29     1847.43     52.86 o 
  -2  21   8      796.28      780.65     22.79 o 
  -1  21   8      443.54      429.02     20.34 o 
   0  21   8      116.23      122.79     12.53 o 
   1  21   8       37.34       41.41     12.58 o 
   2  21   8       16.37       31.70     14.97 o 
   3  21   8      212.57      192.48     31.03 o 
   4  21   8        1.26        6.97     23.45 o 
  -5  22   8      241.62      215.72     34.36 o 
  -4  22   8       31.89       29.74     16.21 o 
  -3  22   8      941.35      955.09     37.38 o 
  -2  22   8      150.75      141.30     13.66 o 
  -1  22   8       20.78       35.73     11.97 o 
   0  22   8      115.45       95.83     17.80 o 
   1  22   8      196.99      177.12     14.71 o 
   2  22   8        6.13        1.02     14.91 o 
   3  22   8      361.45      394.11     40.50 o 
  -4  23   8       60.62        9.94     17.95 o 
  -3  23   8     1049.72     1013.04     38.86 o 
  -2  23   8        0.53       14.81     16.81 o 
  -1  23   8     1212.78     1194.74     30.30 o 
   0  23   8        5.09        6.81     14.06 o 
   1  23   8     1748.63     1695.00     44.11 o 
   2  23   8       37.41       22.84     14.84 o 
   3  23   8      607.06      633.54     31.68 o 
  -4  24   8     1557.21     1577.08     60.60 o 
  -3  24   8      145.24       97.05     24.42 o 
  -2  24   8     1690.17     1708.49     55.45 o 
  -1  24   8       45.19       41.60     17.72 o 
   0  24   8      744.19      812.42     41.79 o 
   1  24   8        2.41      -14.62     14.62 o 
   2  24   8      408.44      426.90     23.20 o 
  -3  25   8      147.38      105.25     29.40 o 
  -2  25   8       20.85       38.82     27.12 o 
  -1  25   8      539.91      578.72     32.23 o 
   0  25   8        8.07        9.24     14.49 o 
   1  25   8      103.92       62.85     17.17 o 
  -2  26   8       23.72       28.35     22.27 o 
  -1  26   8        3.02      -17.65     17.65 o 
   0  26   8        2.71       16.28     20.42 o 
  -7   0   9     1817.46     1885.05     44.63 o 
  -5   0   9     1325.28     1387.85     44.35 o 
  -3   0   9       48.18       46.74      7.04 o 
  -1   0   9       96.67       84.08     10.67 o 
   1   0   9       23.61       15.38     10.67 o 
   3   0   9      363.00      387.48     19.71 o 
   5   0   9     1227.42     1256.72     66.63 o 
  -8   1   9      654.78      650.00     18.72 o 
  -7   1   9     1340.74     1363.03     25.80 o 
  -6   1   9      155.20      163.14      9.55 o 
  -5   1   9     3241.43     3246.71     44.60 o 
  -4   1   9       12.46        7.47      5.20 o 
  -3   1   9     1852.86     1748.31     26.74 o 
  -2   1   9     1573.06     1591.75     24.69 o 
  -1   1   9     1279.75     1271.65     25.14 o 
   0   1   9     1548.07     1488.45     24.14 o 
   1   1   9      289.83      263.61     13.03 o 
   2   1   9      238.42      327.70     12.86 o 
   3   1   9       43.60       50.69     10.97 o 
   4   1   9      460.76      425.31     13.81 o 
   5   1   9      632.84      675.97     28.40 o 
   6   1   9      867.09      879.38     39.76 o 
  -8   2   9      149.22      131.45     11.78 o 
  -7   2   9      124.47      125.15     10.51 o 
  -6   2   9     3104.95     3188.62     45.71 o 
  -5   2   9      360.07      341.43      9.77 o 
  -4   2   9     5064.05     5104.19     63.45 o 
  -3   2   9      615.05      600.83     13.40 o 
  -2   2   9     2540.75     2597.97     39.40 o 
  -1   2   9      151.88      151.79     10.40 o 
   0   2   9     1277.06     1224.20     24.72 o 
   1   2   9      450.21      441.11     14.72 o 
   2   2   9     2878.98     2986.40     48.17 o 
   3   2   9      387.61      363.23     18.14 o 
   4   2   9      576.69      577.15     17.53 o 
   5   2   9      129.03      127.69     14.75 o 
   6   2   9      597.02      622.54     32.22 o 
  -8   3   9      546.15      474.45     16.95 o 
  -7   3   9     1655.20     1617.70     29.62 o 
  -6   3   9      486.91      501.23     14.30 o 
  -5   3   9     1366.72     1325.84     25.89 o 
  -4   3   9     1258.66     1288.47     24.17 o 
  -3   3   9     1155.09     1197.15     21.22 o 
  -2   3   9       77.93       79.22      6.68 o 
  -1   3   9     1537.03     1440.01     20.24 o 
   0   3   9      254.77      242.22     11.63 o 
   1   3   9     2814.68     2833.79     38.44 o 
   2   3   9      535.83      521.47     17.39 o 
   3   3   9      840.20      821.28     20.23 o 
   4   3   9     1255.64     1345.43     28.35 o 
   5   3   9      168.48      167.85     14.47 o 
   6   3   9       99.38       89.31     24.77 o 
  -8   4   9       82.45       97.62     12.96 o 
  -7   4   9      812.56      885.96     19.60 o 
  -6   4   9      148.45      141.93     11.15 o 
  -5   4   9      135.41      145.91      8.02 o 
  -4   4   9      662.98      714.78     16.96 o 
  -3   4   9     1137.36     1182.85     22.40 o 
  -2   4   9     2548.40     2493.69     34.32 o 
  -1   4   9     1586.94     1570.13     26.15 o 
   0   4   9      366.88      330.22      9.55 o 
   1   4   9      179.17      195.56     11.35 o 
   2   4   9       25.69       39.33     12.57 o 
   3   4   9      344.45      385.62     15.97 o 
   4   4   9       18.13        6.14     15.12 o 
   5   4   9     1563.98     1553.59     37.88 o 
   6   4   9      485.76      427.50     25.90 o 
  -8   5   9     1117.16     1105.27     31.34 o 
  -7   5   9      108.30       79.75     12.44 o 
  -6   5   9     1656.52     1668.70     28.86 o 
  -5   5   9     3208.20     3227.57     50.54 o 
  -4   5   9       43.89       28.21      9.44 o 
  -3   5   9     3374.80     3380.34     48.07 o 
  -2   5   9      347.79      318.42      9.41 o 
  -1   5   9      619.53      557.44     11.64 o 
   0   5   9     2716.69     2753.49     34.81 o 
   1   5   9       63.43       62.29      7.81 o 
   2   5   9      208.27      188.36     17.71 o 
   3   5   9      359.38      386.36     12.50 o 
   4   5   9      215.91      279.62     16.22 o 
   5   5   9      710.21      741.70     32.92 o 
   6   5   9      618.58      550.06     25.84 o 
  -8   6   9     1583.94     1700.64     40.37 o 
  -7   6   9       25.04       27.54     11.56 o 
  -6   6   9     1757.07     1695.09     33.38 o 
  -5   6   9        0.11        6.81      9.59 o 
  -4   6   9     1983.85     2114.82     34.91 o 
  -3   6   9      717.58      682.99     15.40 o 
  -2   6   9     2395.13     2330.44     31.34 o 
  -1   6   9      693.17      648.33     15.25 o 
   0   6   9     5511.10     5524.01     67.50 o 
   1   6   9     1110.72     1073.21     17.26 o 
   2   6   9      270.25      280.95     13.43 o 
   3   6   9       68.89       58.31     12.43 o 
   4   6   9     1362.56     1418.07     33.46 o 
   5   6   9      333.53      291.40     22.68 o 
   6   6   9     1030.89     1098.75     45.84 o 
  -8   7   9       54.97       62.06     15.31 o 
  -7   7   9       34.25       38.43     13.63 o 
  -6   7   9     1800.36     1835.25     38.53 o 
  -5   7   9      650.95      636.80     17.45 o 
  -4   7   9      703.41      693.55     15.44 o 
  -3   7   9     1068.80     1068.49     17.94 o 
  -2   7   9       14.18       30.41      7.29 o 
  -1   7   9     1163.52     1120.89     18.87 o 
   0   7   9       46.12       40.65      6.42 o 
   1   7   9      800.48      745.41     15.11 o 
   2   7   9      240.52      239.75     12.32 o 
   3   7   9      472.63      528.91     34.92 o 
   4   7   9      208.88      210.83     16.10 o 
   5   7   9     1826.04     1878.13     66.45 o 
   6   7   9      133.06      117.87     24.28 o 
  -8   8   9       11.47        4.43     15.81 o 
  -7   8   9     1992.70     1997.03     51.94 o 
  -6   8   9       78.12       92.23     15.76 o 
  -5   8   9     3388.73     3522.74     57.36 o 
  -4   8   9      184.44      165.19     11.22 o 
  -3   8   9      376.17      383.52     10.15 o 
  -2   8   9      443.50      420.72     12.42 o 
  -1   8   9       24.16       27.59      5.69 o 
   0   8   9      153.34      150.99      7.62 o 
   1   8   9     3405.38     3428.88     49.04 o 
   2   8   9      930.26      862.73     18.36 o 
   3   8   9     3768.16     3831.75     77.05 o 
   4   8   9        6.07       14.02     13.03 o 
   5   8   9     1175.64     1210.09     41.22 o 
   6   8   9      251.67      197.54     24.24 o 
  -8   9   9       25.69       23.56     16.70 o 
  -7   9   9      477.02      468.03     18.59 o 
  -6   9   9      157.65      176.72     12.10 o 
  -5   9   9      319.89      362.59     14.24 o 
  -4   9   9      691.09      650.36     18.95 o 
  -3   9   9     4852.59     4765.56     61.95 o 
  -2   9   9     1052.17      985.58     18.09 o 
  -1   9   9     3053.07     3175.73     41.39 o 
   0   9   9      423.64      403.18     10.66 o 
   1   9   9      232.30      260.36      9.35 o 
   2   9   9     2199.50     2366.72     50.51 o 
   3   9   9       85.04       60.03     19.34 o 
   4   9   9      252.43      269.19     31.15 o 
   5   9   9      444.19      431.08     32.32 o 
   6   9   9       47.80       14.22     18.58 o 
  -8  10   9      255.70      252.97     18.45 o 
  -7  10   9      176.62      210.56     19.46 o 
  -6  10   9      291.13      308.79     14.21 o 
  -5  10   9      188.99      169.18     14.53 o 
  -4  10   9     1893.29     1937.38     33.11 o 
  -3  10   9      428.13      377.31     10.04 o 
  -2  10   9     5054.54     5236.28     64.89 o 
  -1  10   9     1964.42     1867.16     28.94 o 
   0  10   9      389.10      365.72     10.75 o 
   1  10   9       28.31       36.19      7.30 o 
   2  10   9     1302.84     1341.50     25.70 o 
   3  10   9      327.53      272.63     19.80 o 
   4  10   9     1776.31     1766.46     46.40 o 
   5  10   9       25.13       25.80     20.11 o 
   6  10   9     2076.17     2045.65     67.23 o 
  -8  11   9       96.91       93.96     20.27 o 
  -7  11   9       91.45      115.01     16.95 o 
  -6  11   9      463.22      508.61     17.67 o 
  -5  11   9      262.06      251.59     13.99 o 
  -4  11   9     3192.36     3238.91     48.10 o 
  -3  11   9      109.32      114.12      9.77 o 
  -2  11   9     1598.22     1592.25     27.35 o 
  -1  11   9      736.84      691.40     15.52 o 
   0  11   9       90.46      125.71      8.29 o 
   1  11   9     1300.87     1302.45     24.38 o 
   2  11   9       37.64       40.11      8.46 o 
   3  11   9     1288.89     1295.49     39.95 o 
   4  11   9      236.88      253.57     21.39 o 
   5  11   9      589.95      606.55     31.50 o 
  -7  12   9      266.09      275.78     19.09 o 
  -6  12   9        0.02        0.00     10.69 o 
  -5  12   9     2117.82     2244.84     39.88 o 
  -4  12   9        6.05        5.82      7.81 o 
  -3  12   9     1494.38     1492.24     27.15 o 
  -2  12   9      243.05      226.78     10.54 o 
  -1  12   9     1076.13      995.99     22.13 o 
   0  12   9      342.66      363.22     10.75 o 
   1  12   9      585.46      545.11     16.77 o 
   2  12   9        4.48       -2.53     10.66 o 
   3  12   9     1485.27     1536.02     41.31 o 
   4  12   9      130.33       66.76     23.43 o 
   5  12   9      720.98      703.84     38.09 o 
  -7  13   9      239.21      232.32     17.40 o 
  -6  13   9       44.85       26.34     11.78 o 
  -5  13   9      267.29      270.22     17.04 o 
  -4  13   9      210.69      208.55     11.48 o 
  -3  13   9     1051.32     1098.29     20.26 o 
  -2  13   9      111.73      101.52      9.44 o 
  -1  13   9     1770.53     1837.25     27.08 o 
   0  13   9     1470.30     1372.52     23.64 o 
   1  13   9      501.38      475.84     17.36 o 
   2  13   9     1008.02      937.11     25.32 o 
   3  13   9      626.71      659.35     26.69 o 
   4  13   9     1122.74     1231.60     41.54 o 
   5  13   9     1350.82     1250.12     48.98 o 
  -7  14   9       68.78       62.94     15.58 o 
  -6  14   9      671.36      681.15     20.40 o 
  -5  14   9       44.86       60.80      9.12 o 
  -4  14   9     1787.55     1965.05     36.06 o 
  -3  14   9       78.37       66.49      8.48 o 
  -2  14   9     1671.69     1636.10     32.92 o 
  -1  14   9       32.51       38.88      7.20 o 
   0  14   9     1926.69     1960.59     39.42 o 
   1  14   9       31.40       28.73     11.22 o 
   2  14   9     1025.49      984.14     29.91 o 
   3  14   9       56.89       21.22     14.60 o 
   4  14   9      642.27      606.50     32.87 o 
   5  14   9       15.99        4.57     27.71 o 
  -7  15   9      424.34      403.65     19.03 o 
  -6  15   9     2150.77     2172.40     47.37 o 
  -5  15   9       39.61       56.84      9.97 o 
  -4  15   9      999.37     1038.28     25.15 o 
  -3  15   9      355.00      330.63     11.93 o 
  -2  15   9      389.91      391.42     11.95 o 
  -1  15   9      279.35      277.41     12.24 o 
   0  15   9      232.11      182.77     16.60 o 
   1  15   9      614.09      581.16     18.66 o 
   2  15   9      733.15      753.67     20.67 o 
   3  15   9      896.50      926.31     25.22 o 
   4  15   9     1391.38     1255.90     62.37 o 
   5  15   9      163.99      163.56     26.17 o 
  -6  16   9        1.98       13.04     12.41 o 
  -5  16   9       15.65        6.04     11.00 o 
  -4  16   9      221.72      207.66     12.28 o 
  -3  16   9     2671.55     2737.45     51.49 o 
  -2  16   9      370.24      385.68     13.03 o 
  -1  16   9     2164.72     2217.81     32.93 o 
   0  16   9       12.49        0.25      9.99 o 
   1  16   9      587.70      640.74     23.96 o 
   2  16   9       12.57       11.52     14.44 o 
   3  16   9      324.22      277.46     39.90 o 
   4  16   9        1.63       10.73     19.34 o 
  -6  17   9      128.84      130.64     19.33 o 
  -5  17   9     1165.95     1110.18     29.21 o 
  -4  17   9      155.02      169.60     13.29 o 
  -3  17   9      416.16      435.81     15.84 o 
  -2  17   9      932.81      936.42     21.50 o 
  -1  17   9      383.60      384.59     17.79 o 
   0  17   9       82.29       64.29     13.16 o 
   1  17   9      701.29      757.87     20.24 o 
   2  17   9      192.47      157.01     20.69 o 
   3  17   9      614.42      584.64     39.07 o 
   4  17   9      578.07      594.83     39.89 o 
  -6  18   9       80.09       99.66     18.55 o 
  -5  18   9      219.36      201.66     15.36 o 
  -4  18   9      263.73      254.78     23.23 o 
  -3  18   9       33.57        7.41     12.20 o 
  -2  18   9     1309.19     1401.32     33.05 o 
  -1  18   9        3.98       15.19      9.73 o 
   0  18   9     1536.38     1526.66     30.70 o 
   1  18   9      561.26      557.36     24.51 o 
   2  18   9     1148.62     1150.27     32.99 o 
   3  18   9        1.21       -3.76     16.92 o 
   4  18   9     1139.36     1168.78     53.35 o 
  -6  19   9       89.94       78.18     20.96 o 
  -5  19   9      163.81      157.81     22.55 o 
  -4  19   9      988.14      996.84     34.04 o 
  -3  19   9      461.61      450.37     24.72 o 
  -2  19   9      401.25      322.96     14.73 o 
  -1  19   9      445.05      435.70     15.99 o 
   0  19   9      328.60      336.99     14.57 o 
   1  19   9      248.27      247.83     19.20 o 
   2  19   9      459.22      404.46     19.73 o 
   3  19   9      695.38      752.99     36.96 o 
  -5  20   9     1381.00     1360.54     54.23 o 
  -4  20   9      155.49      107.59     15.69 o 
  -3  20   9      497.78      530.79     22.88 o 
  -2  20   9      120.32       66.23     12.80 o 
  -1  20   9      572.65      548.73     19.13 o 
   0  20   9       39.18       46.77     14.50 o 
   1  20   9      876.03      887.21     28.14 o 
   2  20   9      173.49      144.80     16.20 o 
   3  20   9      799.67      829.79     33.31 o 
  -5  21   9      257.04      305.15     38.06 o 
  -4  21   9      142.60      132.28     21.50 o 
  -3  21   9     1089.18     1027.70     33.10 o 
  -2  21   9      366.40      363.28     25.26 o 
  -1  21   9      230.95      263.45     15.21 o 
   0  21   9      817.41      790.04     24.81 o 
   1  21   9      299.10      271.96     21.36 o 
   2  21   9      838.52      781.02     26.52 o 
   3  21   9      510.14      525.40     28.57 o 
  -4  22   9      500.75      486.42     28.36 o 
  -3  22   9       89.28       68.97     19.84 o 
  -2  22   9      622.89      631.49     26.58 o 
  -1  22   9        8.02       26.36     15.37 o 
   0  22   9      535.79      548.41     21.03 o 
   1  22   9      212.42      188.47     18.77 o 
   2  22   9      585.69      529.80     24.36 o 
  -3  23   9       17.85       31.83     21.05 o 
  -2  23   9      236.60      203.38     20.42 o 
  -1  23   9      748.84      747.45     27.00 o 
   0  23   9      126.81      149.92     17.45 o 
   1  23   9     1184.02     1090.76     38.22 o 
  -2  24   9      198.09      157.30     24.92 o 
  -1  24   9      869.67      855.80     31.22 o 
   0  24   9      247.17      213.41     20.79 o 
  -8   0  10     1895.60     1852.99     57.21 o 
  -6   0  10      363.65      357.44     30.07 o 
  -4   0  10     1031.80      986.13     41.05 o 
  -2   0  10       17.98       32.27     16.34 o 
   0   0  10      829.63      761.71     49.72 o 
   2   0  10      441.61      496.63     29.14 o 
   4   0  10     1481.24     1573.35     45.75 o 
  -8   1  10       14.17        6.04     17.61 o 
  -7   1  10        3.25      -11.38     13.76 o 
  -6   1  10      598.39      608.24     18.58 o 
  -5   1  10      156.52      115.80     12.72 o 
  -4   1  10      140.07      140.34     16.87 o 
  -3   1  10        6.40       50.47     13.09 o 
  -2   1  10     4966.84     4969.19     84.87 o 
  -1   1  10     2902.31     2886.71     51.34 o 
   0   1  10     4946.11     5055.49     81.94 o 
   1   1  10      209.52      251.14     12.41 o 
   2   1  10     1341.80     1439.35     33.62 o 
   3   1  10       20.47       49.59     11.58 o 
   4   1  10      292.51      284.32     14.89 o 
   5   1  10      614.87      622.88     31.18 o 
  -8   2  10       75.14       45.46     14.99 o 
  -7   2  10      154.48      176.00     15.32 o 
  -6   2  10        4.75       -4.22      9.43 o 
  -5   2  10      455.94      440.26     19.25 o 
  -4   2  10        8.78       11.75     12.57 o 
  -3   2  10     3237.16     3189.03     65.18 o 
  -2   2  10        7.21       25.58     10.06 o 
  -1   2  10     4476.17     4586.14     77.77 o 
   0   2  10       82.33       73.98      9.86 o 
   1   2  10     3703.61     3839.78     60.68 o 
   2   2  10      129.98      166.28     11.10 o 
   3   2  10     4010.28     4075.59     66.04 o 
   4   2  10        6.50        6.27     12.31 o 
   5   2  10     1971.39     2017.30     58.02 o 
  -8   3  10       12.94       13.18     15.72 o 
  -7   3  10      262.62      273.36     18.79 o 
  -6   3  10      263.11      245.94     15.17 o 
  -5   3  10      735.47      690.57     22.61 o 
  -4   3  10     3827.57     3781.63     69.91 o 
  -3   3  10       24.74       26.13     10.40 o 
  -2   3  10     1404.49     1358.03     24.41 o 
  -1   3  10       44.80       46.30      9.90 o 
   0   3  10       31.03       44.14     10.99 o 
   1   3  10     1920.56     2035.87     41.64 o 
   2   3  10      737.28      763.98     18.73 o 
   3   3  10      409.46      419.16     17.09 o 
   4   3  10     3449.39     3369.38     65.14 o 
   5   3  10      372.25      359.38     21.68 o 
  -8   4  10      139.97      111.40     18.19 o 
  -7   4  10      142.78      126.96     15.13 o 
  -6   4  10       83.53       42.43     10.65 o 
  -5   4  10       12.03       38.61     10.30 o 
  -4   4  10      146.96      147.36      9.64 o 
  -3   4  10      274.59      262.13     16.53 o 
  -2   4  10      925.30      836.67     19.07 o 
  -1   4  10      136.35      147.01     12.35 o 
   0   4  10     1071.16     1133.01     23.53 o 
   1   4  10      313.21      283.81     15.58 o 
   2   4  10     1021.18     1067.74     24.06 o 
   3   4  10        3.86       -0.44     11.55 o 
   4   4  10      258.93      282.13     16.95 o 
   5   4  10      214.02      206.01     24.01 o 
  -8   5  10      171.91      130.00     18.91 o 
  -7   5  10      642.31      643.06     31.63 o 
  -6   5  10      815.71      895.40     33.34 o 
  -5   5  10      540.95      496.50     15.92 o 
  -4   5  10     1987.22     2011.37     32.92 o 
  -3   5  10       53.84       54.15     12.06 o 
  -2   5  10     1397.57     1479.71     29.79 o 
  -1   5  10        7.34       13.93      7.31 o 
   0   5  10     3268.66     3259.10     48.49 o 
   1   5  10        9.56       12.01      8.23 o 
   2   5  10     1095.41     1025.56     23.65 o 
   3   5  10      725.82      762.86     21.45 o 
   4   5  10      564.33      563.92     19.38 o 
   5   5  10      363.22      372.15     32.45 o 
  -8   6  10      130.36      125.13     17.76 o 
  -7   6  10       39.51       47.72     13.48 o 
  -6   6  10        5.27       16.39     15.14 o 
  -5   6  10     1560.87     1581.91     31.39 o 
  -4   6  10        8.86       13.12      9.48 o 
  -3   6  10     2355.60     2383.98     39.16 o 
  -2   6  10      302.70      247.65     18.90 o 
  -1   6  10     3460.80     3374.47     51.61 o 
   0   6  10       84.59       56.10      8.06 o 
   1   6  10     3994.06     4211.41     62.35 o 
   2   6  10      107.10       92.69     17.56 o 
   3   6  10     1127.97     1131.48     28.50 o 
   4   6  10        0.30        1.68     17.00 o 
   5   6  10      609.87      584.89     31.82 o 
  -7   7  10        3.83       -7.32     12.18 o 
  -6   7  10      120.28      114.91     13.38 o 
  -5   7  10      441.99      428.11     17.06 o 
  -4   7  10      211.92      189.60     10.38 o 
  -3   7  10      170.70      172.18     14.53 o 
  -2   7  10     1046.04     1091.32     21.88 o 
  -1   7  10       32.51       51.75      7.58 o 
   0   7  10     2109.73     2111.61     34.64 o 
   1   7  10       10.33       29.49      9.57 o 
   2   7  10     1069.80     1077.26     28.65 o 
   3   7  10     1618.31     1688.65     50.02 o 
   4   7  10      561.17      593.12     25.39 o 
   5   7  10       40.94       40.33     18.04 o 
  -7   8  10       14.25       32.73     15.03 o 
  -6   8  10       34.48       36.34     13.13 o 
  -5   8  10      209.65      212.49     14.13 o 
  -4   8  10      157.42      138.08     10.38 o 
  -3   8  10       35.29       48.43      6.99 o 
  -2   8  10      259.60      259.78     12.01 o 
  -1   8  10      970.99      949.68     19.23 o 
   0   8  10     1397.76     1365.63     25.46 o 
   1   8  10      142.23      119.88      9.67 o 
   2   8  10     2282.04     2363.57     44.43 o 
   3   8  10      110.58      106.65     20.30 o 
   4   8  10      368.96      396.87     26.48 o 
   5   8  10      784.14      793.36     34.64 o 
  -7   9  10      129.14      135.81     15.80 o 
  -6   9  10       25.19       31.61     11.81 o 
  -5   9  10     1018.72     1002.45     25.57 o 
  -4   9  10      427.27      444.54     16.36 o 
  -3   9  10     1205.33     1152.57     27.46 o 
  -2   9  10     1862.17     1835.37     29.94 o 
  -1   9  10       64.09       43.20      7.97 o 
   0   9  10     1345.88     1255.39     25.29 o 
   1   9  10      434.02      450.26     21.65 o 
   2   9  10      977.06      999.81     23.95 o 
   3   9  10      368.59      336.27     21.47 o 
   4   9  10     1363.99     1352.57     44.10 o 
   5   9  10        9.07       -6.56     18.33 o 
  -7  10  10      894.04      943.11     31.80 o 
  -6  10  10       85.14       84.61     14.69 o 
  -5  10  10      668.07      693.60     18.87 o 
  -4  10  10      246.98      227.48     11.96 o 
  -3  10  10     1723.31     1690.07     29.35 o 
  -2  10  10        7.73       10.05      8.81 o 
  -1  10  10     2581.38     2803.47     38.68 o 
   0  10  10      201.00      186.29     12.57 o 
   1  10  10     1717.33     1681.24     37.95 o 
   2  10  10      211.98      219.74     21.97 o 
   3  10  10      787.01      884.60     32.77 o 
   4  10  10        1.66       -9.18     14.79 o 
   5  10  10      534.31      543.62     37.20 o 
  -7  11  10      339.52      395.70     26.25 o 
  -6  11  10     2178.69     2166.58     51.37 o 
  -5  11  10      409.77      400.46     16.16 o 
  -4  11  10      843.90      876.76     22.53 o 
  -3  11  10        4.70        6.49      8.32 o 
  -2  11  10      967.49      943.74     17.96 o 
  -1  11  10       12.91       -3.79      8.82 o 
   0  11  10     1213.96     1293.49     24.47 o 
   1  11  10     1448.97     1490.08     44.65 o 
   2  11  10     1924.74     1987.26     43.67 o 
   3  11  10      105.64      124.08     19.17 o 
   4  11  10     1056.48      939.12     49.05 o 
   5  11  10       68.68       51.48     22.40 o 
  -7  12  10      130.15       85.65     18.21 o 
  -6  12  10     1487.59     1543.00     42.16 o 
  -5  12  10       93.02       79.46     11.32 o 
  -4  12  10      385.41      366.35     14.04 o 
  -3  12  10      505.63      467.88     14.53 o 
  -2  12  10       47.15       37.42      9.33 o 
  -1  12  10      397.86      367.34     11.99 o 
   0  12  10      335.24      358.27     13.90 o 
   1  12  10      100.90       83.77     17.07 o 
   2  12  10      409.53      406.70     20.98 o 
   3  12  10       22.71       33.98     16.45 o 
   4  12  10     1387.11     1406.97     50.72 o 
  -7  13  10       12.03       -6.95     15.50 o 
  -6  13  10      450.86      499.34     25.20 o 
  -5  13  10       25.21        6.28     11.40 o 
  -4  13  10      608.64      619.22     18.98 o 
  -3  13  10      710.80      706.44     21.87 o 
  -2  13  10     1301.42     1323.92     26.88 o 
  -1  13  10     2250.24     2167.93     45.30 o 
   0  13  10      864.02      905.96     23.24 o 
   1  13  10      157.66      142.91     11.94 o 
   2  13  10      296.99      308.14     35.64 o 
   3  13  10       11.51       -2.79     17.80 o 
   4  13  10       26.46        8.95     25.73 o 
  -6  14  10       31.99       50.88     15.78 o 
  -5  14  10      459.82      468.69     26.57 o 
  -4  14  10       41.01       25.99      9.48 o 
  -3  14  10     1165.25     1244.78     24.40 o 
  -2  14  10       49.04       35.27      9.68 o 
  -1  14  10     2787.27     2736.11     56.83 o 
   0  14  10      182.46      159.12     13.18 o 
   1  14  10     2330.79     2535.27     46.08 o 
   2  14  10       71.28       93.55     16.33 o 
   3  14  10     2343.65     2170.86     71.75 o 
   4  14  10      169.75      145.06     25.92 o 
  -6  15  10      482.98      508.45     21.37 o 
  -5  15  10       71.11       58.40     12.65 o 
  -4  15  10      593.90      541.13     18.16 o 
  -3  15  10       33.70       42.75      9.55 o 
  -2  15  10      826.78      860.91     18.52 o 
  -1  15  10      666.51      642.91     21.97 o 
   0  15  10     1328.35     1268.32     29.99 o 
   1  15  10      834.83      844.95     25.19 o 
   2  15  10     1370.38     1464.03     66.71 o 
   3  15  10     1073.40     1067.95     43.57 o 
   4  15  10      465.74      511.09     36.55 o 
  -6  16  10      137.44      131.03     17.67 o 
  -5  16  10       40.71       48.37     15.15 o 
  -4  16  10      665.26      658.42     19.38 o 
  -3  16  10       26.46       62.79     11.57 o 
  -2  16  10      723.84      713.71     22.47 o 
  -1  16  10       48.55       42.29     11.49 o 
   0  16  10      159.63      184.62     22.36 o 
   1  16  10      126.31      102.60     13.14 o 
   2  16  10      349.32      330.66     32.02 o 
   3  16  10      181.89      157.42     25.09 o 
  -5  17  10      905.23      862.35     25.62 o 
  -4  17  10      425.17      444.57     16.27 o 
  -3  17  10        4.73       25.17     12.65 o 
  -2  17  10      721.28      763.81     26.73 o 
  -1  17  10      109.11      113.89     13.39 o 
   0  17  10     1979.44     2092.23     46.13 o 
   1  17  10      232.45      215.80     14.99 o 
   2  17  10      782.98      820.92     36.97 o 
   3  17  10      269.36      236.61     24.95 o 
  -5  18  10     2457.69     2486.16     60.94 o 
  -4  18  10        1.33      -11.26     12.72 o 
  -3  18  10     1601.84     1617.85     51.46 o 
  -2  18  10      116.68      118.43     16.41 o 
  -1  18  10     2049.06     2285.76     51.79 o 
   0  18  10        1.57        8.65     14.81 o 
   1  18  10     2069.33     2078.44     52.67 o 
   2  18  10        8.65        8.26     17.18 o 
   3  18  10      537.06      574.71     35.53 o 
  -5  19  10        4.22      -15.33     15.33 o 
  -4  19  10      107.82      110.43     16.71 o 
  -3  19  10      577.00      584.66     26.31 o 
  -2  19  10       74.36       57.63     14.01 o 
  -1  19  10      373.35      342.67     24.04 o 
   0  19  10      717.88      727.58     32.31 o 
   1  19  10      820.02      809.75     23.95 o 
   2  19  10      475.93      428.62     21.43 o 
  -4  20  10      176.96      185.74     20.93 o 
  -3  20  10       11.13        4.41     16.34 o 
  -2  20  10       16.18        3.23     14.99 o 
  -1  20  10        3.99       -8.49     13.77 o 
   0  20  10      473.95      457.98     30.97 o 
   1  20  10        4.38        4.24     15.46 o 
   2  20  10      649.43      625.17     27.51 o 
  -3  21  10      706.05      600.97     42.52 o 
  -2  21  10     1217.85     1201.54     38.67 o 
  -1  21  10       17.78      -10.29     15.38 o 
   0  21  10      915.44      916.10     27.74 o 
   1  21  10      212.96      201.05     19.37 o 
  -2  22  10       70.56       62.58     19.69 o 
  -1  22  10     1519.67     1475.82     41.64 o 
   0  22  10      100.38       63.55     15.12 o 
  -7   0  11      161.27      208.59     41.83 o 
  -5   0  11     3005.74     3048.54    136.51 o 
  -3   0  11     4644.97     4892.50    118.02 o 
  -1   0  11     2327.13     2344.92     62.40 o 
   1   0  11     4504.21     4592.62    112.31 o 
   3   0  11     1381.02     1503.58     66.78 o 
   5   0  11     1972.02     1969.88    115.12 o 
  -7   1  11      152.40      130.03     20.33 o 
  -6   1  11     1293.27     1353.15     48.69 o 
  -5   1  11        0.60       28.75     17.43 o 
  -4   1  11     1201.19     1267.20     54.27 o 
  -3   1  11      359.20      340.41     16.71 o 
  -2   1  11     1069.06     1099.77     30.30 o 
  -1   1  11        9.40        2.69     10.59 o 
   0   1  11     1257.31     1261.43     26.84 o 
   1   1  11      616.90      576.09     18.73 o 
   2   1  11     2382.70     2278.68     49.16 o 
   3   1  11      155.15      166.00     15.50 o 
   4   1  11     1471.08     1485.58     44.05 o 
   5   1  11      109.77      103.43     29.30 o 
  -7   2  11       66.03       72.81     30.43 o 
  -6   2  11        9.06       35.32     23.61 o 
  -5   2  11      250.55      219.10     26.90 o 
  -4   2  11       76.74       47.04     22.50 o 
  -3   2  11      607.06      562.19     31.79 o 
  -2   2  11      149.14      145.99     14.33 o 
  -1   2  11       35.64       43.05     11.83 o 
   0   2  11       37.27       43.70     11.63 o 
   1   2  11        0.78       11.22     10.34 o 
   2   2  11      115.28      137.87     12.89 o 
   3   2  11       11.48       -4.58     11.23 o 
   4   2  11       40.44       14.70     13.40 o 
   5   2  11       17.84       26.32     23.10 o 
  -7   3  11       23.50       21.25     18.20 o 
  -6   3  11      779.11      761.06     45.96 o 
  -5   3  11        1.04      -14.51     14.51 o 
  -4   3  11     1537.73     1541.07     47.85 o 
  -3   3  11      153.72      149.40     13.03 o 
  -2   3  11      869.58      911.78     22.51 o 
  -1   3  11      737.83      669.09     26.70 o 
   0   3  11      826.14      763.19     20.99 o 
   1   3  11      384.50      421.63     20.63 o 
   2   3  11      775.73      786.29     21.39 o 
   3   3  11       44.50       22.48     14.98 o 
   4   3  11     2064.75     1971.20     53.75 o 
  -7   4  11     2031.20     1975.13     73.62 o 
  -6   4  11       23.10       18.57     20.17 o 
  -5   4  11     1099.11     1226.56     41.59 o 
  -4   4  11        9.84       19.12     14.34 o 
  -3   4  11      968.37     1047.22     31.34 o 
  -2   4  11      492.16      510.06     16.98 o 
  -1   4  11     3822.51     3807.32     72.18 o 
   0   4  11      105.02       97.51     12.50 o 
   1   4  11     4986.29     4976.30     76.11 o 
   2   4  11       39.15       34.76     11.08 o 
   3   4  11     5009.90     5136.93    106.30 o 
   4   4  11        0.84      -11.58     15.78 o 
  -7   5  11      112.76      130.06     27.80 o 
  -6   5  11     1293.99     1398.18     79.09 o 
  -5   5  11      320.82      339.45     38.49 o 
  -4   5  11     1565.00     1616.47     41.11 o 
  -3   5  11      830.77      780.95     31.29 o 
  -2   5  11     2281.02     2400.71     43.31 o 
  -1   5  11      181.79      173.43     12.44 o 
   0   5  11     3133.99     3027.38     53.53 o 
   1   5  11       30.91       36.35     11.81 o 
   2   5  11     1275.12     1291.13     39.33 o 
   3   5  11      109.84      103.06     15.44 o 
   4   5  11      586.30      630.47     29.19 o 
  -7   6  11        0.09      -28.32     28.32 o 
  -6   6  11       15.26       35.56     16.68 o 
  -5   6  11      173.43      110.75     19.55 o 
  -4   6  11        6.03       21.77     20.71 o 
  -3   6  11       11.75       33.39     11.94 o 
  -2   6  11      390.43      375.25     17.20 o 
  -1   6  11        2.98       10.25      9.50 o 
   0   6  11      146.12      149.58     11.06 o 
   1   6  11        4.17       14.17     11.14 o 
   2   6  11       34.13       54.92     13.84 o 
   3   6  11      173.81      174.90     17.83 o 
   4   6  11      123.95      125.10     18.47 o 
  -7   7  11        8.87       35.79     21.75 o 
  -6   7  11     1053.04     1190.18     43.93 o 
  -5   7  11      156.99      157.42     22.36 o 
  -4   7  11      212.51      231.63     16.51 o 
  -3   7  11      137.01       73.15     13.35 o 
  -2   7  11     1248.23     1239.17     26.51 o 
  -1   7  11      145.90      151.78     13.37 o 
   0   7  11     1984.65     2071.74     37.91 o 
   1   7  11        8.90       21.59     10.32 o 
   2   7  11     2159.89     2222.71     49.19 o 
   3   7  11        1.96        4.11     21.11 o 
   4   7  11      234.34      252.26     25.65 o 
  -7   8  11     1835.70     1870.64     67.37 o 
  -6   8  11        3.38        0.46     13.44 o 
  -5   8  11     1553.19     1619.80     45.30 o 
  -4   8  11        0.13       13.97     12.58 o 
  -3   8  11     2429.08     2575.16     53.32 o 
  -2   8  11      216.59      191.70     13.34 o 
  -1   8  11     4851.91     4910.96     83.34 o 
   0   8  11      341.77      322.01     13.99 o 
   1   8  11     2623.44     2712.22     51.13 o 
   2   8  11       19.71       21.92     14.39 o 
   3   8  11     2739.30     2758.66     84.55 o 
   4   8  11       35.93       47.99     23.68 o 
  -6   9  11      526.51      533.17     30.40 o 
  -5   9  11      549.67      513.82     23.78 o 
  -4   9  11      588.31      603.90     22.13 o 
  -3   9  11       18.87       31.83     11.28 o 
  -2   9  11     1565.67     1570.48     31.33 o 
  -1   9  11        0.10        5.58     11.11 o 
   0   9  11     1282.14     1239.59     27.49 o 
   1   9  11       60.81       74.23     18.12 o 
   2   9  11     1860.98     1862.10     48.19 o 
   3   9  11       90.58       86.23     19.58 o 
   4   9  11      768.97      814.68     32.89 o 
  -6  10  11      125.99      165.35     17.43 o 
  -5  10  11       39.66       62.17     12.49 o 
  -4  10  11        7.41       -2.10     15.53 o 
  -3  10  11        0.83       12.62     15.04 o 
  -2  10  11      124.17      104.26     11.96 o 
  -1  10  11        0.08       23.88     15.86 o 
   0  10  11       93.10       94.00     13.22 o 
   1  10  11       40.70       13.18     14.76 o 
   2  10  11       63.38       36.00     18.30 o 
   3  10  11      145.42      153.96     26.48 o 
   4  10  11      151.18      116.45     20.10 o 
  -6  11  11      738.10      686.20     19.79 o 
  -5  11  11      164.02      171.91     13.94 o 
  -4  11  11     2020.74     2031.28     47.29 o 
  -3  11  11        3.37       28.40     10.77 o 
  -2  11  11      502.40      569.20     18.28 o 
  -1  11  11       62.57       72.23     13.36 o 
   0  11  11     1534.86     1513.94     29.09 o 
   1  11  11       34.57       44.73     16.52 o 
   2  11  11     2365.82     2428.59     65.95 o 
   3  11  11      359.32      321.02     27.93 o 
   4  11  11     1399.23     1325.85     49.67 o 
  -6  12  11       11.66       42.61     15.26 o 
  -5  12  11     2149.27     2304.77     48.97 o 
  -4  12  11       20.44        6.47     12.06 o 
  -3  12  11     2477.86     2679.37     62.61 o 
  -2  12  11        7.02       -3.42     11.85 o 
  -1  12  11     1687.31     1671.03     37.69 o 
   0  12  11       43.05       30.45     14.12 o 
   1  12  11     4336.18     4367.43    107.98 o 
   2  12  11      169.33      161.99     21.90 o 
   3  12  11     1585.93     1610.83     52.38 o 
  -6  13  11      118.44      102.11     19.19 o 
  -5  13  11      370.69      332.27     15.83 o 
  -4  13  11      941.23      964.02     23.25 o 
  -3  13  11       48.38       43.37     12.25 o 
  -2  13  11      543.23      455.32     18.53 o 
  -1  13  11       73.97       80.02     16.71 o 
   0  13  11     1304.97     1407.55     41.17 o 
   1  13  11       86.57       58.48     14.98 o 
   2  13  11      161.82      161.30     22.65 o 
   3  13  11        3.52      -15.07     20.91 o 
  -5  14  11        0.58        9.90     13.56 o 
  -4  14  11       34.77       41.27     12.40 o 
  -3  14  11       81.91       52.80     13.36 o 
  -2  14  11        0.52       12.88     12.93 o 
  -1  14  11        3.40       20.37     22.45 o 
   0  14  11      101.02      108.88     17.03 o 
   1  14  11       56.11       42.70     18.19 o 
   2  14  11      504.70      460.86     28.69 o 
   3  14  11      242.46      292.40     34.19 o 
  -5  15  11       40.80       27.43     13.66 o 
  -4  15  11     1279.09     1384.09     37.88 o 
  -3  15  11      571.50      600.20     22.75 o 
  -2  15  11     2397.76     2440.72     62.85 o 
  -1  15  11        9.75       28.78     17.28 o 
   0  15  11      574.12      604.64     35.43 o 
   1  15  11       42.72       49.42     16.30 o 
   2  15  11      262.86      269.46     26.73 o 
  -5  16  11     1243.09     1279.91     45.21 o 
  -4  16  11        0.50       -9.50     12.34 o 
  -3  16  11     2366.79     2432.77     58.29 o 
  -2  16  11        7.45       12.18     15.36 o 
  -1  16  11     1212.30     1276.33     40.76 o 
   0  16  11        0.01       35.50     17.08 o 
   1  16  11      545.19      491.07     24.23 o 
   2  16  11        7.61       34.43     18.94 o 
  -4  17  11      782.33      696.14     26.21 o 
  -3  17  11        1.68        9.56     17.20 o 
  -2  17  11     1412.96     1370.07     39.74 o 
  -1  17  11       15.44       21.87     14.00 o 
   0  17  11      183.61      171.64     17.62 o 
   1  17  11       16.27        4.32     18.04 o 
   2  17  11     1258.55     1266.41    118.11 o 
  -4  18  11        4.04        1.40     20.78 o 
  -3  18  11      270.59      216.70     19.22 o 
  -2  18  11      235.00      180.04     17.60 o 
  -1  18  11       19.03        2.56     15.89 o 
   0  18  11      412.51      397.35     32.73 o 
   1  18  11        1.52       24.03     20.40 o 
  -3  19  11       29.11       10.78     21.57 o 
  -2  19  11      168.28      164.86     22.90 o 
  -1  19  11      370.91      382.41     22.87 o 
   0  19  11      794.25      809.01     32.50 o 
  -2  20  11       94.51       69.26     23.85 o 
  -1  20  11      701.48      622.08     34.02 o 
  -6   0  12      419.13      446.11     48.57 o 
  -4   0  12      185.38      217.38     32.29 o 
  -2   0  12      632.93      630.78     42.17 o 
   0   0  12     1951.05     1765.23     54.14 o 
   2   0  12      748.19      818.33     37.68 o 
  -6   1  12      475.37      489.20     39.71 o 
  -5   1  12      559.18      528.71     31.62 o 
  -4   1  12      981.11     1025.87     36.67 o 
  -3   1  12      222.80      256.46     17.87 o 
  -2   1  12      872.41      918.08     29.75 o 
  -1   1  12      129.92      122.70     13.85 o 
   0   1  12     1752.72     1809.82     37.96 o 
   1   1  12      108.30      127.17     14.92 o 
   2   1  12      276.63      279.96     16.68 o 
   3   1  12        2.39       -8.01     17.35 o 
  -6   2  12       14.54       25.39     25.79 o 
  -5   2  12     1662.73     1725.55     68.20 o 
  -4   2  12       11.27        0.54     18.25 o 
  -3   2  12     3021.24     3021.18     66.70 o 
  -2   2  12      272.12      260.68     15.89 o 
  -1   2  12     4421.20     4547.57     88.06 o 
   0   2  12      252.02      315.24     24.35 o 
   1   2  12     3106.34     3197.38     64.74 o 
   2   2  12        7.17        7.61     12.82 o 
   3   2  12     1908.54     1876.27     54.75 o 
  -6   3  12      767.41      790.56     43.15 o 
  -5   3  12      231.72      238.27     38.10 o 
  -4   3  12     1262.81     1208.63     40.92 o 
  -3   3  12      345.45      323.39     18.78 o 
  -2   3  12     1159.37     1158.16     28.63 o 
  -1   3  12      406.89      408.63     17.40 o 
   0   3  12      352.19      373.05     18.29 o 
   1   3  12       31.29       25.58     14.63 o 
   2   3  12     1880.37     1924.85     41.80 o 
   3   3  12       70.37       67.57     16.80 o 
  -6   4  12      799.21      795.46     32.37 o 
  -5   4  12       69.40       63.36     20.98 o 
  -4   4  12     1090.05     1057.78     48.47 o 
  -3   4  12      254.39      213.24     16.49 o 
  -2   4  12       13.09       20.80     13.18 o 
  -1   4  12       22.43       37.59     13.41 o 
   0   4  12       33.97       34.23     11.74 o 
   1   4  12       49.10       39.58     13.68 o 
   2   4  12      354.67      345.00     21.08 o 
   3   4  12        4.33       20.56     15.30 o 
  -6   5  12      478.16      563.95     41.43 o 
  -5   5  12      346.28      311.71     21.19 o 
  -4   5  12     1210.26     1317.85     44.20 o 
  -3   5  12       39.29       38.93     15.77 o 
  -2   5  12     2365.31     2324.42     46.56 o 
  -1   5  12      255.69      215.71     15.37 o 
   0   5  12     1358.89     1317.30     30.93 o 
   1   5  12       19.09       24.15     13.87 o 
   2   5  12     1190.49     1267.55     39.07 o 
   3   5  12        4.19        3.61     21.25 o 
  -6   6  12       33.94       68.22     29.30 o 
  -5   6  12     1992.81     1995.00     60.94 o 
  -4   6  12       71.32       54.25     16.62 o 
  -3   6  12     3313.43     3325.34     68.14 o 
  -2   6  12       11.94       15.73     14.50 o 
  -1   6  12     1524.79     1511.33     32.89 o 
   0   6  12       79.54       47.67     14.77 o 
   1   6  12     1304.02     1370.17     39.68 o 
   2   6  12      276.91      255.00     20.70 o 
   3   6  12      926.91      945.70     38.21 o 
  -6   7  12      415.52      362.69     32.07 o 
  -5   7  12      935.98      899.99     32.04 o 
  -4   7  12      831.47      902.63     33.53 o 
  -3   7  12       77.48       99.26     17.77 o 
  -2   7  12      660.98      645.12     21.66 o 
  -1   7  12      105.93       99.97     13.01 o 
   0   7  12     1642.34     1704.45     38.91 o 
   1   7  12       62.00       69.98     18.63 o 
   2   7  12     1146.39     1153.38     36.64 o 
   3   7  12      181.43      161.31     23.67 o 
  -6   8  12       19.73        3.78     25.16 o 
  -5   8  12        0.61       22.00     18.14 o 
  -4   8  12       49.49       34.36     18.66 o 
  -3   8  12       60.05       70.65     23.78 o 
  -2   8  12      836.30      861.69     28.61 o 
  -1   8  12        4.06       -8.35     12.11 o 
   0   8  12       56.77       46.28     13.42 o 
   1   8  12       39.72        8.93     15.12 o 
   2   8  12        8.69      -16.82     18.61 o 
   3   8  12        0.66       24.90     20.41 o 
  -5   9  12       13.07       30.09     18.88 o 
  -4   9  12     1000.60     1022.98     49.17 o 
  -3   9  12      732.42      688.84     32.04 o 
  -2   9  12      787.32      790.91     23.28 o 
  -1   9  12      254.35      249.24     16.47 o 
   0   9  12      327.22      346.86     18.63 o 
   1   9  12       29.90        0.79     17.81 o 
   2   9  12      669.70      620.28     28.34 o 
   3   9  12        4.22        8.23     18.55 o 
  -5  10  12      936.62      970.32     46.52 o 
  -4  10  12      231.51      222.92     24.26 o 
  -3  10  12     2180.67     2215.01     64.66 o 
  -2  10  12      102.95      108.99     13.61 o 
  -1  10  12     2762.13     2723.10     58.04 o 
   0  10  12        5.37        1.60     15.10 o 
   1  10  12     1891.37     1905.31     61.95 o 
   2  10  12        0.44        8.41     19.86 o 
  -5  11  12        3.99       29.37     20.40 o 
  -4  11  12      320.89      189.89     23.28 o 
  -3  11  12      282.45      236.32     21.64 o 
  -2  11  12     1277.82     1335.18     35.82 o 
  -1  11  12       43.96       21.52     13.73 o 
   0  11  12     1006.06     1038.32     38.19 o 
   1  11  12        2.32       23.77     21.47 o 
   2  11  12      512.78      494.83     32.56 o 
  -5  12  12      125.15       82.30     24.62 o 
  -4  12  12     1079.23     1112.23     38.67 o 
  -3  12  12      459.98      481.48     33.97 o 
  -2  12  12       39.72       52.86     12.91 o 
  -1  12  12       84.11       73.37     19.63 o 
   0  12  12       59.29       26.12     19.74 o 
   1  12  12      217.89      178.10     23.76 o 
   2  12  12        9.06       27.19     24.35 o 
  -4  13  12      468.79      457.76     31.84 o 
  -3  13  12       63.05       90.75     26.40 o 
  -2  13  12      396.96      391.31     28.02 o 
  -1  13  12      228.54      210.50     23.36 o 
   0  13  12      816.10      769.00     55.82 o 
   1  13  12      286.34      272.44     22.20 o 
   2  13  12      217.93      232.78     28.06 o 
  -4  14  12        2.20       -7.92     18.04 o 
  -3  14  12      824.52      721.92     29.30 o 
  -2  14  12      175.19       94.03     27.42 o 
  -1  14  12     1588.44     1759.49     53.06 o 
   0  14  12      106.66       91.88     18.47 o 
   1  14  12      767.38      782.53     52.37 o 
  -3  15  12       76.78       13.14     25.36 o 
  -2  15  12     1161.59     1132.65     48.04 o 
  -1  15  12      171.94      124.80     30.42 o 
   0  15  12     1225.06     1250.49     67.49 o 
   1  15  12      207.53      240.89     25.92 o 
  -3  16  12        0.06       -6.51     26.16 o 
  -2  16  12      337.21      303.17     27.03 o 
  -1  16  12       27.26       19.23     21.40 o 
   0  16  12       76.89       53.21     30.30 o 
  -5   0  13     1620.70     1748.71    121.11 o 
  -3   0  13     2522.83     2544.81    105.68 o 
  -1   0  13     5305.38     5247.93    139.52 o 
   1   0  13      217.52      261.20     28.61 o 
  -5   1  13      351.02      392.56     26.56 o 
  -4   1  13      358.18      325.30     32.33 o 
  -3   1  13     1164.11     1252.86     38.86 o 
  -2   1  13      131.97      207.21     18.19 o 
  -1   1  13      895.89      797.34     25.90 o 
   0   1  13      534.45      533.34     21.52 o 
   1   1  13       13.08       16.85     16.33 o 
   2   1  13     1153.83     1239.60     34.01 o 
  -5   2  13        2.66       -2.60     21.64 o 
  -4   2  13     1258.19     1337.38     38.82 o 
  -3   2  13       55.23       24.95     16.34 o 
  -2   2  13      870.94      854.93     34.10 o 
  -1   2  13       18.87      -14.87     14.87 o 
   0   2  13      188.45      165.85     16.76 o 
   1   2  13        0.18        4.78     14.89 o 
   2   2  13      259.29      270.35     23.71 o 
  -5   3  13      320.93      300.49     24.48 o 
  -4   3  13      506.33      511.46     24.75 o 
  -3   3  13      276.38      265.73     19.33 o 
  -2   3  13     1071.10      983.40     33.06 o 
  -1   3  13      392.93      388.37     21.24 o 
   0   3  13      394.65      412.54     25.25 o 
   1   3  13      395.45      339.73     19.66 o 
   2   3  13     1506.02     1552.13     45.77 o 
  -5   4  13      549.58      554.89     31.55 o 
  -4   4  13        6.54       14.69     17.92 o 
  -3   4  13     1124.94     1185.71     41.18 o 
  -2   4  13        7.94        7.03     15.87 o 
  -1   4  13      591.34      653.82     30.77 o 
   0   4  13       21.77        9.67     17.72 o 
   1   4  13     2337.53     2203.06     57.56 o 
   2   4  13       43.38       31.36     20.03 o 
  -5   5  13      381.90      366.29     35.60 o 
  -4   5  13      139.62       92.88     24.16 o 
  -3   5  13      245.68      247.31     21.11 o 
  -2   5  13     1690.34     1528.36     39.73 o 
  -1   5  13       79.94       66.41     20.48 o 
   0   5  13     1742.18     1709.38     50.28 o 
   1   5  13      183.52      189.29     21.18 o 
   2   5  13       20.30       48.39     16.25 o 
  -5   6  13       55.93       27.42     22.23 o 
  -4   6  13      802.28      859.09     39.09 o 
  -3   6  13       18.84       25.40     20.34 o 
  -2   6  13     2616.63     2667.47     66.08 o 
  -1   6  13       10.09       10.46     21.50 o 
   0   6  13     2401.82     2430.10     59.08 o 
   1   6  13       84.06       86.61     17.63 o 
   2   6  13      303.25      262.99     22.36 o 
  -4   7  13      132.99      131.09     21.90 o 
  -3   7  13      867.99      911.53     33.52 o 
  -2   7  13      473.32      532.10     22.67 o 
  -1   7  13       40.65       41.52     16.72 o 
   0   7  13     2119.34     2184.33     55.85 o 
   1   7  13      408.39      412.66     30.51 o 
  -4   8  13        0.85        9.12     18.94 o 
  -3   8  13      682.68      700.51     32.14 o 
  -2   8  13      113.23       83.02     16.35 o 
  -1   8  13     1174.41     1190.07     34.01 o 
   0   8  13       10.81       -3.49     18.40 o 
   1   8  13      822.63      875.53     41.41 o 
  -4   9  13      505.55      379.49     30.85 o 
  -3   9  13      529.95      490.31     24.86 o 
  -2   9  13      537.92      566.71     22.70 o 
  -1   9  13      529.08      591.92     26.69 o 
   0   9  13      440.30      414.80     29.56 o 
   1   9  13      388.60      378.31     28.82 o 
  -4  10  13     1248.22     1211.57     48.36 o 
  -3  10  13       21.92       14.87     15.16 o 
  -2  10  13      749.11      726.91     26.84 o 
  -1  10  13        0.80      -17.32     17.32 o 
   0  10  13     1187.83     1195.42     46.72 o 
  -3  11  13      144.08       97.80     22.56 o 
  -2  11  13      248.47      214.88     22.99 o 
  -1  11  13      811.10      817.86     40.54 o 
   0  11  13      449.82      431.75     29.78 o 
  -2  12  13       21.24       14.49     29.45 o 
  -1  12  13     1075.33     1075.44     41.20 o 
  -2   0  14      649.02      672.78     79.77 o 
   0   0  14     2966.80     3020.79    115.42 o 
  -3   1  14      158.15      119.66     21.76 o 
  -2   1  14      181.30      171.16     17.16 o 
  -1   1  14      645.80      652.08     26.36 o 
  -3   2  14      229.74      233.00     22.54 o 
  -2   2  14       14.60       11.70     15.98 o 
  -1   2  14       16.44       25.77     18.60 o 
  -3   3  14      613.74      665.53     34.52 o 
  -2   3  14       63.43       54.92     19.73 o 
  -1   3  14      372.77      346.22     30.74 o 
  -2   4  14     1569.01     1647.62     47.57 o 
  -1   4  14       63.46       43.54     20.44 o 
  -2   5  14      225.82      223.15     26.19 o 
                                                 
